# Supplementary material for: Global Human Consumption Threatens Key Biodiversity Areas
Source: Environ Sci Technol. 2022 May 5;56(12):9003–14. doi: 10.1021/acs.est.2c00506 (PMC9228074; doi:10.1021/acs.est.2c00506)
Supplement: Supplementary file 2 — es2c00506_si_002.xlsx [file es2c00506_si_002.xlsx]

## Sheet: Title Page
This file contains:
Table S1. Data source and spatial resolution of spatial databases used for the paper
Table S2. The mapping relationship among FAOSTAT sectors, FABIO sectors, and SPAM datasets.
Table S3. Land use classification - description of 16 land use classes used in this study.
Table S4. The mapping relationship between land system classification and land use intensity
Table S5. Mapping relationship of countries/regions between FABIO, EXIOBASE, and Aggregated regions
Table S6. The mapping relationship between reporting group and products in FABIO
Table S7. The mapping relationship between reporting group and products in EXIOBASE
Table S8. Per-capita production-based and consumption-based potential global species loss from land use within KBAs for all countries (10^-6 species)
Table S9. National production-based and consumption-based potential species loss from land use within KBAs for all countries (10^-6 species)
Table S10. National production-based and consumption-based potential global species loss from land use inside and outside KBAs for all countries (10^-6 species)
Table S11. Consumption-based potential global species loss from land use within KBAs due to final consumption in FABIO (10^-6 species)
Table S12. Consumption-based potential global species loss from land use within KBAs due to final consumption in EXIOBASE (10^-6 species)
Table S13. Spearman's rank correlation coefficient between species loss and its contributors

## Sheet: Table S1
Table S1. Data source and spatial resolution of spatial databases used for the paper
Data	Data source	Spatial Resolution	Year
EXIOBASE v3.6	www.exiobase.eu (Stadler et al., 2018)	49 countries/regions	2005
pasture data	https://data.csiro.au/collections/#collection/CIcsiro:15276v3 (Hoskins et al., 2016)	30 seconds	2005
	http://www.earthstat.org/cropland-pasture-area-2000/ (Ramankutty et al., 2008)	5 minutes	2000
Net Primary Productivity (NPP)	https://lpdaac.usgs.gov/products/mod17a3hgfv006/	500 m	2005
Land use system	https://www.environmentalgeography.nl/site/data-models/data/global-land-system-classification/(van Asselen & Verburg, 2012)	9.25 km	2005
Cropland for crop: SPAM	http://mapspam.info/	5 minutes	2005
Cropland for fodder: EarthStat	http://www.earthstat.org/harvested-area-yield-175-crops/ (Monfreda et al., 2008)	5 minutes	2000
forest	https://www.environmentalgeography.nl/site/data-models/data/forest-classes-and-uses/ (Schulze et al., 2019)	1 km	2000
Infrastructure land	https://www.esa-landcover-cci.org/	10 seconds (about 300 m)	2005
Global Administrative Areas	https://gadm.org/	Shape file at country level	n.a.
World Database on Protected Areas (WDPA)	www.protectedplanet.net (accessed March 2020).	Shape file at sites level	n.a.
Key Biodiversity Area (KBA)	http://www.keybiodiversityareas.org/site/requestgis (accessed March 2021).	Shape file at sites level	n.a.

## Sheet: Table S2
Table S2. The mapping relationship among FAOSTAT sectors, FABIO sectors, and SPAM datasets.
FABIO code	FAO code	FAO name	SPAM name
c001	2805	Rice (Milled Equivalent)	rice
c002	2511	Wheat and products	whea
c003	2513	Barley and products	barl
c004	2514	Maize and products	maiz
c005	2515	Rye and products	ocer
c006	2516	Oats	ocer
c007	2517	Millet and products	pmil/smil
c008	2518	Sorghum and products	sorg
c009	2520	Cereals, Other	ocer
c010	2531	Potatoes and products	pota
c011	2532	Cassava and products	cass
c012	2533	Sweet potatoes	swpo
c013	2534	Roots, Other	orts
c014	2535	Yams	yams
c015	2536	Sugar cane	sugc
c016	2537	Sugar beet	sugb
c017	2546	Beans	bean
c018	2547	Peas	opul
c019	2549	Pulses, Other and products	opul
c020	2551	Nuts and products	rest
c021	2555	Soyabeans	soyb
c022	2556	Groundnuts (Shelled Eq)	grou
c023	2557	Sunflower seed	sunf
c024	2558	Rape and Mustardseed	rape
c025	328	Seed cotton	cott
c026	2560	Coconuts - Incl Copra	cnut
c027	2561	Sesame seed	sesa
c028	254	Oil, palm fruit	oilp
c029	2563	Olives (including preserved)	ooil
c030	2570	Oilcrops, Other	ooil
c031	2601	Tomatoes and products	vege
c032	2602	Onions	vege
c033	2605	Vegetables, Other	vege
c034	2611	Oranges, Mandarines	trof
c035	2612	Lemons, Limes and products	trof
c036	2613	Grapefruit and products	trof
c037	2614	Citrus, Other	trof
c038	2615	Bananas	bana
c039	2616	Plantains	plnt
c040	2617	Apples and products	temf
c041	2618	Pineapples and products	trof
c042	2619	Dates	trof
c043	2620	Grapes and products (excl wine)	temf
c044	2625	Fruits, Other	temf/trof
c045	2630	Coffee and products	acof/rcof
c046	2633	Cocoa Beans and products	coco
c047	2635	Tea (including mate)	teas
c048	677	Hops	rest
c049	2640	Pepper	rest
c050	2641	Pimento	rest
c051	2642	Cloves	rest
c052	2645	Spices, Other	rest
c053	2662	Jute	ofib
c054	2663	Jute-Like Fibres	ofib
c055	2664	Soft-Fibres, Other	ofib
c056	2665	Sisal	ofib
c057	2666	Abaca	ofib
c058	2667	Hard Fibres, Other	ofib
c059	2671	Tobacco	toba
c060	2672	Rubber	rest
c061	2000	Fodder crops
c062	2001	Grazing
c063	2559	Cottonseed	ooil
c064	2562	Palm kernels	oilp
c065	2541	Sugar non-centrifugal
c066	2544	Molasses
c067	2818	Sugar, Refined Equiv
c068	2543	Sweeteners, Other
c069	2571	Soyabean Oil
c070	2572	Groundnut Oil
c071	2573	Sunflowerseed Oil
c072	2574	Rape and Mustard Oil
c073	2575	Cottonseed Oil
c074	2576	Palmkernel Oil
c075	2577	Palm Oil
c076	2578	Coconut Oil
c077	2579	Sesameseed Oil
c078	2580	Olive Oil
c079	2581	Ricebran Oil
c080	2582	Maize Germ Oil
c081	2586	Oilcrops Oil, Other
c082	2590	Soyabean Cake
c083	2591	Groundnut Cake
c084	2592	Sunflowerseed Cake
c085	2593	Rape and Mustard Cake
c086	2594	Cottonseed Cake
c087	2595	Palmkernel Cake
c088	2596	Copra Cake
c089	2597	Sesameseed Cake
c090	2598	Oilseed Cakes, Other
c091	2655	Wine
c092	2656	Beer
c093	2657	Beverages, Fermented
c094	2658	Beverages, Alcoholic
c095	2659	Alcohol, Non-Food
c096	2661	Cotton lint
c097	866	Cattle
c098	946	Buffaloes
c099	976	Sheep
c100	1016	Goats
c101	1034	Pigs
c102	2029	Poultry Birds
c103	1096	Horses
c104	1107	Asses
c105	1110	Mules
c106	1126	Camels
c107	1157	Camelids, other
c108	1140	Rabbits and hares
c109	1150	Rodents, other
c110	2848	Milk - Excluding Butter
c111	2740	Butter, Ghee
c112	2744	Eggs
c113	2746	Wool (Clean Eq.)
c114	2731	Bovine Meat
c115	2732	Mutton & Goat Meat
c116	2733	Pigmeat
c117	2734	Poultry Meat
c118	2735	Meat, Other
c119	2736	Offals, Edible
c120	2737	Fats, Animals, Raw
c121	2748	Hides and skins
c122	2749	Meat Meal
c123	2745	Honey
c124	2747	Silk
c125	2960	Fish, Seafood
c126	1864	Wood fuel
c127	1866	Industrial roundwood, coniferous
c128	1867	Industrial roundwood, non-coniferous

## Sheet: Table S3
Table S3. Land use classification - description of 16 land use classes used in this study.
Broad land use type	Management type	Details
Natural Habitat	None	Little or no human disturbance (pristine state)
Regenerating secondary vegetation	None	Little or no human disturbance
Managed (logged) forests	Minimal use (Reduced impact logging (RIL) forests)	Forests managed with RIL techniques designed to minimize impacts on biodiversity
	Light use (Selectively logged forests)	Forests where only selected commercially valuable trees are harvested at a time such that the disturbance is not enough to markedly change the nature of ecosystem.
	Intense use (Clear-cut forests)	Forests with extractive use, with either even-aged stands and clear-cut patches. The disturbance is severe enough to change the nature of the ecosystem.
Plantation forests	Minimal use	Extensively managed or mixed timber plantations in which native understorey and/or other native tree species are tolerated, which are not treated with pesticide or fertiliser, and which have not been recently (< 20 years) clear-felled.
	Light use	Monoculture timber plantations of mixed age with no recent (< 20 years) clear-felling.
	Intense use	Monoculture timber plantations with similarly aged trees or timber plantations with extensive recent (< 20 years) clear-felling.
Pasture	Minimal use	Pasture with minimal input of fertiliser and pesticide, and with low stock density (not high enough to cause significant disturbance or to stop regeneration of vegetation).
	Light use	Pasture either with significant input of fertiliser or pesticide, or with high stock density (high enough to cause significant disturbance or to stop regeneration of vegetation).
	Intense use	Pasture with significant input of fertiliser or pesticide, and with high stock density (high enough to cause significant disturbance or to stop regeneration of vegetation).
Cropland	Minimal use	Low-intensity farms, typically with small fields, mixed crops, crop rotation, little or no inorganic fertiliser use, little or no pesticide use, little or no ploughing, little or no irrigation, little or no mechanisation.
	Light use	Medium intensity farming, typically showing some but not many of the following: large fields, annual ploughing, inorganic fertiliser application, pesticide application, irrigation, no crop rotation, mechanisation, monoculture crop. Organic farms in developed countries often fall within this category, as may high-intensity farming in developing countries.
	Intense use	High-intensity monoculture farming, typically showing many of the following features: large fields, annual ploughing, inorganic fertiliser application, pesticide application, irrigation, mechanisation, no crop rotation
Urban	Minimal use	Extensive managed green spaces; villages
	Light use	Suburban (e.g. gardens), or small managed or unmanaged green spaces in cities
	Intense use	Fully urban with no significant green spaces.
References
van Asselen, S., & Verburg, P. H. (2013). Land cover change or land-use intensification: simulating land system change with a global-scale land change model. Global Change Biology, 19(12), 3648–3667. https://doi.org/10.1111/gcb.12331
Chaudhary, A., & Brooks, T. M. (2018). Land Use Intensity-Specific Global Characterization Factors to Assess Product Biodiversity Footprints. Environmental Science & Technology, 52(9), 5094–5104. https://doi.org/10.1021/acs.est.7b05570
Newbold, T., Hudson, L. N., Hill, S. L. L., Contu, S., Lysenko, I., Senior, R. A., … Purvis, A. (2015). Global effects of land use on local terrestrial biodiversity. Nature, 520(7545), 45–50. https://doi.org/10.1038/nature14324

## Sheet: Table S4
Table S4. The mapping relationship between land system classification and land use intensity
Broad land use type	Management type	level 1 forest classes	level 2 forest uses
Managed (logged) forests	Minimal use (Reduced impact logging (RIL) forests)	Primary forests	Multiple uses
	Light use (Selectively logged forests)	Primary forests	Primarily used for production
	Intense use (Clear-cut forests)	Naturally regrown forests	Primarily used for production
Plantation forests	Minimal use	Planted forests	Unclassified use
	Light use	Planted forests	Multiple uses
	Intense use	Planted forests	Primarily used for production
Global Land System classification	Cropland	Pasture	Urban
Cropland, extensive with few livestock	minimal	light	NA
Cropland, extensive with bovines, goats & sheep	minimal	intensive	NA
Cropland, extensive with pigs & poultry	minimal	intensive	NA
Cropland, medium intensive with few livestock	light	light	NA
Cropland, medium intensive with bovines, goats & sheep	light	intensive	NA
Cropland, medium intensive with pigs & poultry	light	intensive	NA
Cropland, intensive with few livestock	intensive	light	NA
Cropland, intensive with bovines, goats & sheep	intensive	intensive	NA
Cropland, intensive with pigs & poultry	intensive	intensive	NA
Mosaic cropland and grassland with bovines, goats & sheep	intensive	intensive	NA
Mosaic cropland and grassland with pigs & poultry	intensive	intensive	NA
Mosaic cropland (extensive) and grassland with few livestock	minimal	light	NA
Mosaic cropland (medium intensive) and grassland with few livestock	light	light	NA
Mosaic cropland (intensive) and grassland with few livestock	intensive	light	NA
Mosaic cropland and forest with pigs & poultry	intensive	intensive	NA
Mosaic cropland (extensive) and forest with few livestock	minimal	light	NA
Mosaic cropland (medium intensive) and forest with few livestock	light	light	NA
Mosaic cropland (intensive) and forest with few livestock	intensive	light	NA
Dense forest	NA	NA	NA
Open forest with few livestock	NA	light	NA
Open forest with pigs & poultry	NA	intensive	NA
Mosaic grassland and forest	NA	NA	NA
Mosaic grassland and bare	NA	NA	NA
Natural grassland	NA	NA	NA
Grassland with few livestock	NA	light	NA
Grassland with bovines, goats & sheep	NA	intensive	NA
Bare	NA	NA	NA
Bare with few livestock	NA	light	NA
Peri-urban and villages	NA	NA	minimal
Urban	NA	NA	intensive
References
van Asselen, S., & Verburg, P. H. (2013). Land cover change or land-use intensification: simulating land system change with a global-scale land change model. Global Change Biology, 19(12), 3648–3667. https://doi.org/10.1111/gcb.12331
Chaudhary, A., & Brooks, T. M. (2018). Land Use Intensity-Specific Global Characterization Factors to Assess Product Biodiversity Footprints. Environmental Science & Technology, 52(9), 5094–5104. https://doi.org/10.1021/acs.est.7b05570
Newbold, T., Hudson, L. N., Hill, S. L. L., Contu, S., Lysenko, I., Senior, R. A., … Purvis, A. (2015). Global effects of land use on local terrestrial biodiversity. Nature, 520(7545), 45–50. https://doi.org/10.1038/nature14324
Schulze, K., Malek, Ž., & Verburg, P. H. (2019). Towards better mapping of forest management patterns: A global allocation approach. Forest Ecology and Management, 432, 776–785. https://doi.org/10.1016/J.FORECO.2018.10.001

## Sheet: Table S5 
Table S5. Mapping relationship of countries/regions between FABIO, EXIOBASE, and Aggregated regions
FABIO Country Code	FABIO Country name	ISO3	EXIOBASE Country Code	EXIOBASE Country Name	Aggregated Region Code	Aggregated Region Name
1	Armenia	ARM	45	WA	4	Asia and Pacific
2	Afghanistan	AFG	45	WA	4	Asia and Pacific
3	Albania	ALB	47	WE	2	Eastern Europe
4	Algeria	DZA	48	WF	7	Africa
7	Angola	AGO	48	WF	7	Africa
8	Antigua and Barbuda	ATG	46	WL	5	Central and South America
9	Argentina	ARG	46	WL	5	Central and South America
10	Australia	AUS	38	AU	4	Asia and Pacific
11	Austria	AUT	1	AT	1	Western Europe
12	Bahamas	BHS	46	WL	5	Central and South America
13	Bahrain	BHR	49	WM	6	Middle East
14	Barbados	BRB	46	WL	5	Central and South America
15	Belgium-Luxembourg	BLX	47	WE	2	Eastern Europe
16	Bangladesh	BGD	45	WA	4	Asia and Pacific
19	Bolivia (Plurinational State of)	BOL	46	WL	5	Central and South America
20	Botswana	BWA	48	WF	7	Africa
21	Brazil	BRA	34	BR	5	Central and South America
23	Belize	BLZ	46	WL	5	Central and South America
25	Solomon Islands	SLB	45	WA	4	Asia and Pacific
26	Brunei Darussalam	BRN	45	WA	4	Asia and Pacific
27	Bulgaria	BGR	3	BG	2	Eastern Europe
28	Myanmar	MMR	45	WA	4	Asia and Pacific
29	Burundi	BDI	48	WF	7	Africa
32	Cameroon	CMR	48	WF	7	Africa
33	Canada	CAN	32	CA	3	North America
35	Cabo Verde	CPV	48	WF	7	Africa
37	Central African Republic	CAF	48	WF	7	Africa
38	Sri Lanka	LKA	45	WA	4	Asia and Pacific
39	Chad	TCD	48	WF	7	Africa
40	Chile	CHL	46	WL	5	Central and South America
41	China, mainland	CHN	31	CN	4	Asia and Pacific
44	Colombia	COL	46	WL	5	Central and South America
46	Congo	COG	48	WF	7	Africa
48	Costa Rica	CRI	46	WL	5	Central and South America
49	Cuba	CUB	46	WL	5	Central and South America
50	Cyprus	CYP	4	CY	6	Middle East
51	Czechoslovakia	CSK	47	WE	2	Eastern Europe
52	Azerbaijan	AZE	45	WA	4	Asia and Pacific
53	Benin	BEN	48	WF	7	Africa
54	Denmark	DNK	7	DK	1	Western Europe
55	Dominica	DMA	46	WL	5	Central and South America
56	Dominican Republic	DOM	46	WL	5	Central and South America
57	Belarus	BLR	47	WE	2	Eastern Europe
58	Ecuador	ECU	46	WL	5	Central and South America
59	Egypt	EGY	49	WM	6	Middle East
60	El Salvador	SLV	46	WL	5	Central and South America
63	Estonia	EST	8	EE	2	Eastern Europe
66	Fiji	FJI	45	WA	4	Asia and Pacific
67	Finland	FIN	10	FI	1	Western Europe
68	France	FRA	11	FR	1	Western Europe
70	French Polynesia	PYF	46	WL	5	Central and South America
72	Djibouti	DJI	48	WF	7	Africa
73	Georgia	GEO	45	WA	4	Asia and Pacific
74	Gabon	GAB	48	WF	7	Africa
75	Gambia	GMB	48	WF	7	Africa
79	Germany	DEU	6	DE	1	Western Europe
80	Bosnia and Herzegovina	BIH	47	WE	2	Eastern Europe
81	Ghana	GHA	48	WF	7	Africa
83	Kiribati	KIR	45	WA	4	Asia and Pacific
84	Greece	GRC	12	GR	1	Western Europe
86	Grenada	GRD	46	WL	5	Central and South America
89	Guatemala	GTM	46	WL	5	Central and South America
90	Guinea	GIN	48	WF	7	Africa
91	Guyana	GUY	46	WL	5	Central and South America
93	Haiti	HTI	46	WL	5	Central and South America
95	Honduras	HND	46	WL	5	Central and South America
96	China, Hong Kong SAR	HKG	31	CN	4	Asia and Pacific
97	Hungary	HUN	14	HU	2	Eastern Europe
98	Croatia	HRV	13	HR	2	Eastern Europe
99	Iceland	ISL	47	WE	2	Eastern Europe
100	India	IND	35	IN	4	Asia and Pacific
101	Indonesia	IDN	43	ID	4	Asia and Pacific
102	Iran (Islamic Republic of)	IRN	49	WM	6	Middle East
103	Iraq	IRQ	49	WM	6	Middle East
104	Ireland	IRL	15	IE	1	Western Europe
105	Israel	ISR	49	WM	6	Middle East
106	Italy	ITA	16	IT	1	Western Europe
107	Côte d'Ivoire	CIV	48	WF	7	Africa
108	Kazakhstan	KAZ	45	WA	4	Asia and Pacific
109	Jamaica	JAM	46	WL	5	Central and South America
110	Japan	JPN	30	JP	4	Asia and Pacific
112	Jordan	JOR	49	WM	6	Middle East
113	Kyrgyzstan	KGZ	45	WA	4	Asia and Pacific
114	Kenya	KEN	48	WF	7	Africa
115	Cambodia	KHM	45	WA	4	Asia and Pacific
116	Democratic People's Republic of Korea	PRK	45	WA	4	Asia and Pacific
117	Republic of Korea	KOR	33	KR	4	Asia and Pacific
118	Kuwait	KWT	49	WM	6	Middle East
119	Latvia	LVA	19	LV	2	Eastern Europe
120	Lao People's Democratic Republic	LAO	45	WA	4	Asia and Pacific
121	Lebanon	LBN	49	WM	6	Middle East
122	Lesotho	LSO	48	WF	7	Africa
123	Liberia	LBR	48	WF	7	Africa
124	Libya	LBY	48	WF	7	Africa
126	Lithuania	LTU	17	LT	2	Eastern Europe
128	China, Macao SAR	MAC	31	CN	4	Asia and Pacific
129	Madagascar	MDG	48	WF	7	Africa
130	Malawi	MWI	48	WF	7	Africa
131	Malaysia	MYS	45	WA	4	Asia and Pacific
132	Maldives	MDV	45	WA	4	Asia and Pacific
133	Mali	MLI	48	WF	7	Africa
134	Malta	MLT	20	MT	1	Western Europe
136	Mauritania	MRT	48	WF	7	Africa
137	Mauritius	MUS	48	WF	7	Africa
138	Mexico	MEX	36	MX	5	Central and South America
141	Mongolia	MNG	45	WA	4	Asia and Pacific
143	Morocco	MAR	48	WF	7	Africa
144	Mozambique	MOZ	48	WF	7	Africa
146	Republic of Moldova	MDA	47	WE	2	Eastern Europe
147	Namibia	NAM	48	WF	7	Africa
149	Nepal	NPL	45	WA	4	Asia and Pacific
150	Netherlands	NLD	21	NL	1	Western Europe
151	Netherlands Antilles	ANT	46	WL	5	Central and South America
153	New Caledonia	NCL	45	WA	4	Asia and Pacific
154	The former Yugoslav Republic of Macedonia	MKD	47	WE	2	Eastern Europe
155	Vanuatu	VUT	45	WA	4	Asia and Pacific
156	New Zealand	NZL	45	WA	4	Asia and Pacific
157	Nicaragua	NIC	46	WL	5	Central and South America
158	Niger	NER	48	WF	7	Africa
159	Nigeria	NGA	48	WF	7	Africa
162	Norway	NOR	42	NO	1	Western Europe
165	Pakistan	PAK	45	WA	4	Asia and Pacific
166	Panama	PAN	46	WL	5	Central and South America
167	Czech Republic	CZE	5	CZ	2	Eastern Europe
168	Papua New Guinea	PNG	45	WA	4	Asia and Pacific
169	Paraguay	PRY	46	WL	5	Central and South America
170	Peru	PER	46	WL	5	Central and South America
171	Philippines	PHL	45	WA	4	Asia and Pacific
173	Poland	POL	22	PL	2	Eastern Europe
174	Portugal	PRT	23	PT	1	Western Europe
175	Guinea-Bissau	GNB	48	WF	7	Africa
176	Timor-Leste	TLS	45	WA	4	Asia and Pacific
177	Puerto Rico	PRI	46	WL	5	Central and South America
178	Eritrea	ERI	48	WF	7	Africa
179	Qatar	QAT	49	WM	6	Middle East
181	Zimbabwe	ZWE	48	WF	7	Africa
183	Romania	ROU	24	RO	2	Eastern Europe
184	Rwanda	RWA	48	WF	7	Africa
185	Russian Federation	RUS	37	RU	2	Eastern Europe
186	Serbia and Montenegro	SCG	47	WE	2	Eastern Europe
188	Saint Kitts and Nevis	KNA	46	WL	5	Central and South America
189	Saint Lucia	LCA	46	WL	5	Central and South America
191	Saint Vincent and the Grenadines	VCT	46	WL	5	Central and South America
193	Sao Tome and Principe	STP	48	WF	7	Africa
194	Saudi Arabia	SAU	49	WM	6	Middle East
195	Senegal	SEN	48	WF	7	Africa
197	Sierra Leone	SLE	48	WF	7	Africa
198	Slovenia	SVN	26	SI	2	Eastern Europe
199	Slovakia	SVK	27	SK	2	Eastern Europe
200	Singapore	SGP	45	WA	4	Asia and Pacific
201	Somalia	SOM	48	WF	7	Africa
202	South Africa	ZAF	44	ZA	7	Africa
203	Spain	ESP	9	ES	1	Western Europe
207	Suriname	SUR	46	WL	5	Central and South America
208	Tajikistan	TJK	45	WA	4	Asia and Pacific
209	Swaziland	SWZ	48	WF	7	Africa
210	Sweden	SWE	25	SE	1	Western Europe
211	Switzerland	CHE	39	CH	1	Western Europe
212	Syrian Arab Republic	SYR	49	WM	6	Middle East
213	Turkmenistan	TKM	45	WA	4	Asia and Pacific
214	China, Taiwan Province of	TWN	41	TW	4	Asia and Pacific
215	United Republic of Tanzania	TZA	48	WF	7	Africa
216	Thailand	THA	45	WA	4	Asia and Pacific
217	Togo	TGO	48	WF	7	Africa
220	Trinidad and Tobago	TTO	46	WL	5	Central and South America
221	Oman	OMN	49	WM	6	Middle East
222	Tunisia	TUN	48	WF	7	Africa
223	Turkey	TUR	40	TR	6	Middle East
225	United Arab Emirates	ARE	49	WM	6	Middle East
226	Uganda	UGA	48	WF	7	Africa
228	USSR	SUN	47	WE	2	Eastern Europe
229	United Kingdom	GBR	28	GB	1	Western Europe
230	Ukraine	UKR	47	WE	2	Eastern Europe
231	United States of America	USA	29	US	3	North America
233	Burkina Faso	BFA	48	WF	7	Africa
234	Uruguay	URY	46	WL	5	Central and South America
235	Uzbekistan	UZB	45	WA	4	Asia and Pacific
236	Venezuela (Bolivarian Republic of)	VEN	46	WL	5	Central and South America
237	Viet Nam	VNM	45	WA	4	Asia and Pacific
238	Ethiopia	ETH	48	WF	7	Africa
244	Samoa	WSM	45	WA	4	Asia and Pacific
248	Yugoslav SFR	YUG	47	WE	2	Eastern Europe
249	Yemen	YEM	49	WM	6	Middle East
250	Democratic Republic of the Congo	COD	48	WF	7	Africa
251	Zambia	ZMB	48	WF	7	Africa
255	Belgium	BEL	2	BE	1	Western Europe
256	Luxembourg	LUX	18	LU	1	Western Europe
272	Serbia	SRB	47	WE	2	Eastern Europe
273	Montenegro	MNE	47	WE	2	Eastern Europe
276	Sudan	SDN	48	WF	7	Africa
277	South Sudan	SSD	48	WF	7	Africa
999	RoW	ROW	45	WA	4	Asia and Pacific
Marques A, Martins I S, Kastner T, et al. Increasing impacts of land use on biodiversity and carbon sequestration driven by population and economic growth[J]. Nature ecology & evolution, 2019, 3(4): 628-637.
source: Wikimedia https://meta.wikimedia.org/wiki/List_of_countries_by_regional_classification

## Sheet: Table S6
Table S6. The mapping relationship between reporting group and products in FABIO
Order of products	Name of products	Code of reporting groups	Name of reporting groups	Bivariable of food
c001	Rice (Milled Equivalent)	G1010	Grains	Food
c002	Wheat and products	G1010	Grains	Food
c003	Barley and products	G1010	Grains	Food
c004	Maize and products	G1010	Grains	Food
c005	Rye and products	G1010	Grains	Food
c006	Oats	G1010	Grains	Food
c007	Millet and products	G1010	Grains	Food
c008	Sorghum and products	G1010	Grains	Food
c009	Cereals, Other	G1010	Grains	Food
c010	Potatoes and products	G1020	Tubers	Food
c011	Cassava and products	G1020	Tubers	Food
c012	Sweet potatoes	G1030	Vegetables	Food
c013	Roots, Other	G1020	Tubers	Food
c014	Yams	G1020	Tubers	Food
c015	Sugar cane	G1090	Sugars	Food
c016	Sugar beet	G1090	Sugars	Food
c017	Beans	G1070	Pulses and nuts	Food
c018	Peas	G1070	Pulses and nuts	Food
c019	Pulses, Other and products	G1070	Pulses and nuts	Food
c020	Nuts and products	G1070	Pulses and nuts	Food
c021	Soyabeans	G1070	Pulses and nuts	Food
c022	Groundnuts (Shelled Eq)	G1070	Pulses and nuts	Food
c023	Sunflower seed	G1070	Pulses and nuts	Food
c024	Rape and Mustardseed	G1070	Pulses and nuts	Food
c025	Seed cotton	G1070	Pulses and nuts	Food
c026	Coconuts - Incl Copra	G1070	Pulses and nuts	Food
c027	Sesame seed	G1070	Pulses and nuts	Food
c028	Oil, palm fruit	G1070	Pulses and nuts	Food
c029	Olives (including preserved)	G1070	Pulses and nuts	Food
c030	Oilcrops, Other	G1070	Pulses and nuts	Food
c031	Tomatoes and products	G1030	Vegetables	Food
c032	Onions	G1030	Vegetables	Food
c033	Vegetables, Other	G1030	Vegetables	Food
c034	Oranges, Mandarines	G1040	Fruit	Food
c035	Lemons, Limes and products	G1040	Fruit	Food
c036	Grapefruit and products	G1040	Fruit	Food
c037	Citrus, Other	G1040	Fruit	Food
c038	Bananas	G1040	Fruit	Food
c039	Plantains	G1040	Fruit	Food
c040	Apples and products	G1040	Fruit	Food
c041	Pineapples and products	G1040	Fruit	Food
c042	Dates	G1040	Fruit	Food
c043	Grapes and products (excl wine)	G1040	Fruit	Food
c044	Fruits, Other	G1040	Fruit	Food
c045	Coffee and products	G1100	Stimulants	Food
c046	Cocoa Beans and products	G1100	Stimulants	Food
c047	Tea (including mate)	G1100	Stimulants	Food
c048	Hops	G1100	Stimulants	Food
c049	Pepper	G1030	Vegetables	Food
c050	Pimento	G1030	Vegetables	Food
c051	Cloves	G1030	Vegetables	Food
c052	Spices, Other	G1030	Vegetables	Food
c053	Jute	G5000	Clothing	Non Food
c054	Jute-Like Fibres	G5000	Clothing	Non Food
c055	Soft-Fibres, Other	G5000	Clothing	Non Food
c056	Sisal	G5000	Clothing	Non Food
c057	Abaca	G5000	Clothing	Non Food
c058	Hard Fibres, Other	G5000	Clothing	Non Food
c059	Tobacco	G6000	Manufacturing	Non Food
c060	Rubber	G6000	Manufacturing	Non Food
c061	Fodder crops	G1060	Meat and seafood	Food
c062	Grazing	G1060	Meat and seafood	Food
c063	Cottonseed	G5000	Clothing	Non Food
c064	Palm kernels	G1080	Oils and fats	Food
c065	Sugar non-centrifugal	G1090	Sugars	Food
c066	Molasses	G1090	Sugars	Food
c067	Sugar, Refined Equiv	G1090	Sugars	Food
c068	Sweeteners, Other	G1090	Sugars	Food
c069	Soyabean Oil	G1080	Oils and fats	Food
c070	Groundnut Oil	G1080	Oils and fats	Food
c071	Sunflowerseed Oil	G1080	Oils and fats	Food
c072	Rape and Mustard Oil	G1080	Oils and fats	Food
c073	Cottonseed Oil	G1080	Oils and fats	Food
c074	Palmkernel Oil	G1080	Oils and fats	Food
c075	Palm Oil	G1080	Oils and fats	Food
c076	Coconut Oil	G1080	Oils and fats	Food
c077	Sesameseed Oil	G1080	Oils and fats	Food
c078	Olive Oil	G1080	Oils and fats	Food
c079	Ricebran Oil	G1080	Oils and fats	Food
c080	Maize Germ Oil	G1080	Oils and fats	Food
c081	Oilcrops Oil, Other	G1080	Oils and fats	Food
c082	Soyabean Cake	G1060	Meat and seafood	Food
c083	Groundnut Cake	G1060	Meat and seafood	Food
c084	Sunflowerseed Cake	G1060	Meat and seafood	Food
c085	Rape and Mustard Cake	G1060	Meat and seafood	Food
c086	Cottonseed Cake	G1060	Meat and seafood	Food
c087	Palmkernel Cake	G1060	Meat and seafood	Food
c088	Copra Cake	G1060	Meat and seafood	Food
c089	Sesameseed Cake	G1060	Meat and seafood	Food
c090	Oilseed Cakes, Other	G1060	Meat and seafood	Food
c091	Wine	G1100	Stimulants	Food
c092	Beer	G1100	Stimulants	Food
c093	Beverages, Fermented	G1100	Stimulants	Food
c094	Beverages, Alcoholic	G1100	Stimulants	Food
c095	Alcohol, Non-Food	G8000	Others	Non Food
c096	Cotton lint	G5000	Clothing	Non Food
c097	Cattle	G1060	Meat and seafood	Food
c098	Buffaloes	G1060	Meat and seafood	Food
c099	Sheep	G1060	Meat and seafood	Food
c100	Goats	G1060	Meat and seafood	Food
c101	Pigs	G1060	Meat and seafood	Food
c102	Poultry Birds	G1060	Meat and seafood	Food
c103	Horses	G1060	Meat and seafood	Food
c104	Asses	G1060	Meat and seafood	Food
c105	Mules	G1060	Meat and seafood	Food
c106	Camels	G1060	Meat and seafood	Food
c107	Camelids, other	G1060	Meat and seafood	Food
c108	Rabbits and hares	G1060	Meat and seafood	Food
c109	Rodents, other	G1060	Meat and seafood	Food
c110	Milk - Excluding Butter	G1050	Dairy products and eggs	Food
c111	Butter, Ghee	G1050	Dairy products and eggs	Food
c112	Eggs	G1060	Dairy products and eggs	Food
c113	Wool (Clean Eq.)	G5000	Clothing	Non Food
c114	Bovine Meat	G1060	Meat and seafood	Food
c115	Mutton & Goat Meat	G1060	Meat and seafood	Food
c116	Pigmeat	G1060	Meat and seafood	Food
c117	Poultry Meat	G1060	Meat and seafood	Food
c118	Meat, Other	G1060	Meat and seafood	Food
c119	Offals, Edible	G1060	Meat and seafood	Food
c120	Fats, Animals, Raw	G1080	Oils and fats	Food
c121	Hides and skins	G5000	Clothing	Non Food
c122	Meat Meal	G8000	Others	Non Food
c123	Honey	G1090	Sugars	Food
c124	Silk	G5000	Clothing	Non Food
c125	Fish, Seafood	G1060	Meat and seafood	Food
c126	Wood fuel	G2000	Energy	Non Food
c127	Industrial roundwood, coniferous	G2000	Housing	Non Food
c128	Industrial roundwood, non-coniferous	G2000	Housing	Non Food
source: Semba, Richard D., et al. "Adoption of the ‘planetary health diet’has different impacts on countries’ greenhouse gas emissions." Nature Food 1.8 (2020): 481-484.

## Sheet: Table S7
Table S7. The mapping relationship between reporting group and products in EXIOBASE
Order of products	Code of products	Name of products	Code of reporting groups	Name of reporting groups	Bivariable of food
s001	p01.a	Paddy rice	G1010	Grains	Food
s002	p01.b	Wheat	G1010	Grains	Food
s003	p01.c	Cereal grains nec	G1010	Grains	Food
s004	p01.d	Vegetables, fruit, nuts	G1030	Vegetables	Food
s005	p01.e	Oil seeds	G1070	Pulses and nuts	Food
s006	p01.f	Sugar cane, sugar beet	G1090	Sugars	Food
s007	p01.g	Plant-based fibers	G5000	Clothing	Non Food
s008	p01.h	Crops nec	G1100	Stimulants	Food
s009	p01.i	Cattle	G1060	Meat and seafood	Food
s010	p01.j	Pigs	G1060	Meat and seafood	Food
s011	p01.k	Poultry	G1060	Meat and seafood	Food
s012	p01.l	Meat animals nec	G1060	Meat and seafood	Food
s013	p01.m	Meat and seafood nec	G1060	Meat and seafood	Food
s014	p01.n	Raw milk	G1050	Dairy products and eggs	Food
s015	p01.o	Wool, silk-worm cocoons	G5000	Clothing	Non Food
s016	p01.w.1	Manure (conventional treatment)	G1060	Meat and seafood	Food
s017	p01.w.2	Manure (biogas treatment)	G1060	Meat and seafood	Food
s018	p02	Products of forestry, logging and related services (02)	G2000	Housing	Non Food
s019	p05	Fish and other fishing products; services incidental of fishing (05)	G1060	Meat and seafood	Food
s020	p10.a	Anthracite	G4000	Energy	Non Food
s021	p10.b	Coking Coal	G4000	Energy	Non Food
s022	p10.c	Other Bituminous Coal	G4000	Energy	Non Food
s023	p10.d	Sub-Bituminous Coal	G4000	Energy	Non Food
s024	p10.e	Patent Fuel	G4000	Energy	Non Food
s025	p10.f	Lignite/Brown Coal	G4000	Energy	Non Food
s026	p10.g	BKB/Peat Briquettes	G4000	Energy	Non Food
s027	p10.h	Peat	G4000	Energy	Non Food
s028	p11.a	Crude petroleum and services related to crude oil extraction, excluding surveying	G4000	Energy	Non Food
s029	p11.b	Natural gas and services related to natural gas extraction, excluding surveying	G4000	Energy	Non Food
s030	p11.b.1	Natural Gas Liquids	G4000	Energy	Non Food
s031	p11.c	Other Hydrocarbons	G4000	Energy	Non Food
s032	p12	Uranium and thorium ores (12)	G8000	Others	Non Food
s033	p13.1	Iron ores	G8000	Others	Non Food
s034	p13.20.11	Copper ores and concentrates	G8000	Others	Non Food
s035	p13.20.12	Nickel ores and concentrates	G8000	Others	Non Food
s036	p13.20.13	Aluminium ores and concentrates	G8000	Others	Non Food
s037	p13.20.14	Precious metal ores and concentrates	G8000	Others	Non Food
s038	p13.20.15	Lead, zinc and tin ores and concentrates	G8000	Others	Non Food
s039	p13.20.16	Other non-ferrous metal ores and concentrates	G8000	Others	Non Food
s040	p14.1	Stone	G2000	Housing	Non Food
s041	p14.2	Sand and clay	G2000	Housing	Non Food
s042	p14.3	Chemical and fertilizer minerals, salt and other mining and quarrying products n.e.c.	G2000	Housing	Non Food
s043	p15.a	Products of meat cattle	G1060	Meat and seafood	Food
s044	p15.b	Products of meat pigs	G1060	Meat and seafood	Food
s045	p15.c	Products of meat poultry	G1060	Meat and seafood	Food
s046	p15.d	Meat products nec	G1060	Meat and seafood	Food
s047	p15.e	products of Vegetable oils and fats	G1080	Oils and fats	Food
s048	p15.f	Dairy products	G1050	Dairy products and eggs	Food
s049	p15.g	Processed rice	G1010	Grains	Food
s050	p15.h	Sugar	G1090	Sugars	Food
s051	p15.i	Food products nec	G1100	Stimulants	Food
s052	p15.j	Beverages	G1100	Stimulants	Food
s053	p15.k	Fish products	G1060	Meat and seafood	Food
s054	p16	Tobacco products (16)	G6000	Manufacturing	Non Food
s055	p17	Textiles (17)	G5000	Clothing	Non Food
s056	p18	Wearing apparel; furs (18)	G5000	Clothing	Non Food
s057	p19	Leather and leather products (19)	G5000	Clothing	Non Food
s058	p20	Wood and products of wood and cork (except furniture); articles of straw and plaiting materials (20)	G2000	Housing	Non Food
s059	p20.w	Wood material for treatment, Re-processing of secondary wood material into new wood material	G8000	Others	Non Food
s060	p21.1	Pulp	G8000	Others	Non Food
s061	p21.w.1	Secondary paper for treatment, Re-processing of secondary paper into new pulp	G8000	Others	Non Food
s062	p21.2	Paper and paper products	G6000	Manufacturing	Non Food
s063	p22	Printed matter and recorded media (22)	G6000	Manufacturing	Non Food
s064	p23.1.a	Coke Oven Coke	G4000	Energy	Non Food
s065	p23.1.b	Gas Coke	G4000	Energy	Non Food
s066	p23.1.c	Coal Tar	G4000	Energy	Non Food
s067	p23.20.a	Motor Gasoline	G3000	Transport	Non Food
s068	p23.20.b	Aviation Gasoline	G3000	Transport	Non Food
s069	p23.20.c	Gasoline Type Jet Fuel	G3000	Transport	Non Food
s070	p23.20.d	Kerosene Type Jet Fuel	G3000	Transport	Non Food
s071	p23.20.e	Kerosene	G4000	Energy	Non Food
s072	p23.20.f	Gas/Diesel Oil	G3000	Transport	Non Food
s073	p23.20.g	Heavy Fuel Oil	G3000	Transport	Non Food
s074	p23.20.h	Refinery Gas	G3000	Transport	Non Food
s075	p23.20.i	Liquefied Petroleum Gases (LPG)	G3000	Transport	Non Food
s076	p23.20.j	Refinery Feedstocks	G4000	Energy	Non Food
s077	p23.20.k	Ethane	G4000	Energy	Non Food
s078	p23.20.l	Naphtha	G4000	Energy	Non Food
s079	p23.20.m	White Spirit & SBP	G4000	Energy	Non Food
s080	p23.20.n	Lubricants	G6000	Manufacturing	Non Food
s081	p23.20.o	Bitumen	G2000	Housing	Non Food
s082	p23.20.p	Paraffin Waxes	G4000	Energy	Non Food
s083	p23.20.q	Petroleum Coke	G4000	Energy	Non Food
s084	p23.20.r	Non-specified Petroleum Products	G4000	Energy	Non Food
s085	p23.3	Nuclear fuel	G4000	Energy	Non Food
s086	p24.a	Plastics, basic	G6000	Manufacturing	Non Food
s087	p24.a.w	Secondary plastic for treatment, Re-processing of secondary plastic into new plastic	G6000	Manufacturing	Non Food
s088	p24.b	N-fertiliser	G6000	Manufacturing	Non Food
s089	p24.c	P- and other fertiliser	G6000	Manufacturing	Non Food
s090	p24.d	Chemicals nec	G6000	Manufacturing	Non Food
s091	p24.e	Charcoal	G4000	Energy	Non Food
s092	p24.f	Additives/Blending Components	G4000	Energy	Non Food
s093	p24.g	Biogasoline	G3000	Transport	Non Food
s094	p24.h	Biodiesels	G3000	Transport	Non Food
s095	p24.i	Other Liquid Biofuels	G3000	Transport	Non Food
s096	p25	Rubber and plastic products (25)	G6000	Manufacturing	Non Food
s097	p26.a	Glass and glass products	G6000	Manufacturing	Non Food
s098	p26.a.w	Secondary glass for treatment, Re-processing of secondary glass into new glass	G6000	Manufacturing	Non Food
s099	p26.b	Ceramic goods	G6000	Manufacturing	Non Food
s100	p26.c	Bricks, tiles and construction products, in baked clay	G2000	Housing	Non Food
s101	p26.d	Cement, lime and plaster	G2000	Housing	Non Food
s102	p26.d.w	Ash for treatment, Re-processing of ash into clinker	G2000	Housing	Non Food
s103	p26.e	Other non-metallic mineral products	G2000	Housing	Non Food
s104	p27.a	Basic iron and steel and of ferro-alloys and first products thereof	G6000	Manufacturing	Non Food
s105	p27.a.w	Secondary steel for treatment, Re-processing of secondary steel into new steel	G6000	Manufacturing	Non Food
s106	p27.41	Precious metals	G6000	Manufacturing	Non Food
s107	p27.41.w	Secondary preciuos metals for treatment, Re-processing of secondary preciuos metals into new preciuos metals	G6000	Manufacturing	Non Food
s108	p27.42	Aluminium and aluminium products	G6000	Manufacturing	Non Food
s109	p27.42.w	Secondary aluminium for treatment, Re-processing of secondary aluminium into new aluminium	G6000	Manufacturing	Non Food
s110	p27.43	Lead, zinc and tin and products thereof	G6000	Manufacturing	Non Food
s111	p27.43.w	Secondary lead for treatment, Re-processing of secondary lead into new lead	G6000	Manufacturing	Non Food
s112	p27.44	Copper products	G6000	Manufacturing	Non Food
s113	p27.44.w	Secondary copper for treatment, Re-processing of secondary copper into new copper	G6000	Manufacturing	Non Food
s114	p27.45	Other non-ferrous metal products	G6000	Manufacturing	Non Food
s115	p27.45.w	Secondary other non-ferrous metals for treatment, Re-processing of secondary other non-ferrous metals into new other non-ferrous metals	G6000	Manufacturing	Non Food
s116	p27.5	Foundry work services	G6000	Manufacturing	Non Food
s117	p28	Fabricated metal products, except machinery and equipment (28)	G6000	Manufacturing	Non Food
s118	p29	Machinery and equipment n.e.c. (29)	G6000	Manufacturing	Non Food
s119	p30	Office machinery and computers (30)	G6000	Manufacturing	Non Food
s120	p31	Electrical machinery and apparatus n.e.c. (31)	G6000	Manufacturing	Non Food
s121	p32	Radio, television and communication equipment and apparatus (32)	G6000	Manufacturing	Non Food
s122	p33	Medical, precision and optical instruments, watches and clocks (33)	G6000	Manufacturing	Non Food
s123	p34	Motor vehicles, trailers and semi-trailers (34)	G3000	Transport	Non Food
s124	p35	Other transport equipment (35)	G3000	Transport	Non Food
s125	p36	Furniture; other manufactured goods n.e.c. (36)	G2000	Housing	Non Food
s126	p37	Secondary raw materials	G6000	Manufacturing	Non Food
s127	p37.w.1	Bottles for treatment, Recycling of bottles by direct reuse	G6000	Manufacturing	Non Food
s128	p40.11.a	Electricity by coal	G4000	Energy	Non Food
s129	p40.11.b	Electricity by gas	G4000	Energy	Non Food
s130	p40.11.c	Electricity by nuclear	G4000	Energy	Non Food
s131	p40.11.d	Electricity by hydro	G4000	Energy	Non Food
s132	p40.11.e	Electricity by wind	G4000	Energy	Non Food
s133	p40.11.f	Electricity by petroleum and other oil derivatives	G4000	Energy	Non Food
s134	p40.11.g	Electricity by biomass and waste	G4000	Energy	Non Food
s135	p40.11.h	Electricity by solar photovoltaic	G4000	Energy	Non Food
s136	p40.11.i	Electricity by solar thermal	G4000	Energy	Non Food
s137	p40.11.j	Electricity by tide, wave, ocean	G4000	Energy	Non Food
s138	p40.11.k	Electricity by Geothermal	G4000	Energy	Non Food
s139	p40.11.l	Electricity nec	G4000	Energy	Non Food
s140	p40.12	Transmission services of electricity	G4000	Energy	Non Food
s141	p40.13	Distribution and trade services of electricity	G4000	Energy	Non Food
s142	p40.2.a	Coke oven gas	G4000	Energy	Non Food
s143	p40.2.b	Blast Furnace Gas	G4000	Energy	Non Food
s144	p40.2.c	Oxygen Steel Furnace Gas	G4000	Energy	Non Food
s145	p40.2.d	Gas Works Gas	G4000	Energy	Non Food
s146	p40.2.e	Biogas	G4000	Energy	Non Food
s147	p40.2.1	Distribution services of gaseous fuels through mains	G4000	Energy	Non Food
s148	p40.3	Steam and hot water supply services	G4000	Energy	Non Food
s149	p41	Collected and purified water, distribution services of water (41)	G7000	Services	Non Food
s150	p45	Construction work (45)	G2000	Housing	Non Food
s151	p45.w	Secondary construction material for treatment, Re-processing of secondary construction material into aggregates	G2000	Housing	Non Food
s152	p50.a	Sale, maintenance, repair of motor vehicles, motor vehicles parts, motorcycles, motor cycles parts and accessoiries	G3000	Transport	Non Food
s153	p50.b	Retail trade services of motor fuel	G3000	Transport	Non Food
s154	p51	Wholesale trade and commission trade services, except of motor vehicles and motorcycles (51)	G7000	Services	Non Food
s155	p52	Retail trade services, except of motor vehicles and motorcycles; repair services of personal and household goods (52)	G7000	Services	Non Food
s156	p55	Hotel and restaurant services (55)	G7000	Services	Non Food
s157	p60.1	Railway transportation services	G3000	Transport	Non Food
s158	p60.2	Other land transportation services	G3000	Transport	Non Food
s159	p60.3	Transportation services via pipelines	G4000	Energy	Non Food
s160	p61.1	Sea and coastal water transportation services	G3000	Transport	Non Food
s161	p61.2	Inland water transportation services	G3000	Transport	Non Food
s162	p62	Air transport services (62)	G3000	Transport	Non Food
s163	p63	Supporting and auxiliary transport services; travel agency services (63)	G3000	Transport	Non Food
s164	p64	Post and telecommunication services (64)	G7000	Services	Non Food
s165	p65	Financial intermediation services, except insurance and pension funding services (65)	G7000	Services	Non Food
s166	p66	Insurance and pension funding services, except compulsory social security services (66)	G7000	Services	Non Food
s167	p67	Services auxiliary to financial intermediation (67)	G7000	Services	Non Food
s168	p70	Real estate services (70)	G2000	Housing	Non Food
s169	p71	Renting services of machinery and equipment without operator and of personal and household goods (71)	G7000	Services	Non Food
s170	p72	Computer and related services (72)	G7000	Services	Non Food
s171	p73	Research and development services (73)	G7000	Services	Non Food
s172	p74	Other business services (74)	G7000	Services	Non Food
s173	p75	Public administration and defence services; compulsory social security services (75)	G7000	Services	Non Food
s174	p80	Education services (80)	G7000	Services	Non Food
s175	p85	Health and social work services (85)	G7000	Services	Non Food
s176	p90.1.a	Food waste for treatment: incineration	G2000	Housing	Non Food
s177	p90.1.b	Paper waste for treatment: incineration	G2000	Housing	Non Food
s178	p90.1.c	Plastic waste for treatment: incineration	G2000	Housing	Non Food
s179	p90.1.d	Intert/metal waste for treatment: incineration	G2000	Housing	Non Food
s180	p90.1.e	Textiles waste for treatment: incineration	G2000	Housing	Non Food
s181	p90.1.f	Wood waste for treatment: incineration	G2000	Housing	Non Food
s182	p90.1.g	Oil/hazardous waste for treatment: incineration	G2000	Housing	Non Food
s183	p90.2.a	Food waste for treatment: biogasification and land application	G2000	Housing	Non Food
s184	p90.2.b	Paper waste for treatment: biogasification and land application	G2000	Housing	Non Food
s185	p90.2.c	Sewage sludge for treatment: biogasification and land application	G2000	Housing	Non Food
s186	p90.3.a	Food waste for treatment: composting and land application	G2000	Housing	Non Food
s187	p90.3.b	Paper and wood waste for treatment: composting and land application	G2000	Housing	Non Food
s188	p90.4.a	Food waste for treatment: waste water treatment	G2000	Housing	Non Food
s189	p90.4.b	Other waste for treatment: waste water treatment	G2000	Housing	Non Food
s190	p90.5.a	Food waste for treatment: landfill	G2000	Housing	Non Food
s191	p90.5.b	Paper for treatment: landfill	G2000	Housing	Non Food
s192	p90.5.c	Plastic waste for treatment: landfill	G2000	Housing	Non Food
s193	p90.5.d	Inert/metal/hazardous waste for treatment: landfill	G2000	Housing	Non Food
s194	p90.5.e	Textiles waste for treatment: landfill	G2000	Housing	Non Food
s195	p90.5.f	Wood waste for treatment: landfill	G2000	Housing	Non Food
s196	p91	Membership organisation services n.e.c. (91)	G7000	Services	Non Food
s197	p92	Recreational, cultural and sporting services (92)	G7000	Services	Non Food
s198	p93	Other services (93)	G7000	Services	Non Food
s199	p95	Private households with employed persons (95)	G7000	Services	Non Food
s200	p99	Extra-territorial organizations and bodies	G7000	Services	Non Food
Note
report_group	group_code	group_name	group_description
G1000	1000	Food	Food includes plant-based and Meat and seafood
G2000	2000	Housing	includes real estate services, forestry and wood products, construction materials, water, and waste
G3000	3000	Transport	includes vehicles, transport services, and transportation fuels.
G4000	4000	Energy	includes electricity, housing fuels, and hot water.
G5000	5000	Clothing	includes wearing apparel, furs, and products from wool, textile, and leather.
G6000	6000	Manufacturing	include machinery, equipment, and other manufactured goods
G7000	7000	Services	Services include education, health, recreational, and other services
G8000	8000	Others	products are not categories
digital: 1	7 categories for all products
digital: 2-3	food group is based on EAT-Lancet
digital: 4	food group is allocated into detailed items
source: Scherer et al. (2018) Trade-offs between social and environmental Sustainable Development Goals

## Sheet: Table S8
Table S8. Per-capita production-based and consumption-based potential global species loss from land use within KBAs for all countries (10^-6 species)
	Production-based plant species loss													Consumption-based plant species loss													Production-based vertebrates species loss													Consumption-based vertebrates species loss
ISO3	Cropland (Intensive)	Cropland (Light)	Cropland (Minimal)	pasture (Intensive)	pasture (Light)	pasture (Minimal)	forest (Intensive)	forest (Light)	forest (Minimal)	Infrastructure (Intensive)	Infrastructure (Light)	Infrastructure (Minimal)	sum	Cropland (Intensive)	Cropland (Light)	Cropland (Minimal)	pasture (Intensive)	pasture (Light)	pasture (Minimal)	forest (Intensive)	forest (Light)	forest (Minimal)	Infrastructure (Intensive)	Infrastructure (Light)	Infrastructure (Minimal)	sum	Cropland (Intensive)	Cropland (Light)	Cropland (Minimal)	pasture (Intensive)	pasture (Light)	pasture (Minimal)	forest (Intensive)	forest (Light)	forest (Minimal)	Infrastructure (Intensive)	Infrastructure (Light)	Infrastructure (Minimal)	sum	Cropland (Intensive)	Cropland (Light)	Cropland (Minimal)	pasture (Intensive)	pasture (Light)	pasture (Minimal)	forest (Intensive)	forest (Light)	forest (Minimal)	Infrastructure (Intensive)
AFG	0.000253734	0.000751055	0.000262471	8.72125e-06	0.0117958	4.96413e-05	0	3.41323e-06	5.95391e-07	6.82864e-06	0	2.08606e-07	0.0131325	0.00159405	0.00204577	0.000941108	0.000297465	0.0134879	0.000594749	0.00531451	0.00306524	0.000859726	6.82864e-06	0	2.08606e-07	0.0282076	3.55952e-05	0.000169123	7.36282e-05	1.28083e-05	0.00238985	5.43836e-06	0	3.54844e-07	1.45718e-07	3.94344e-06	0	1.90995e-07	0.00269108	0.000361544	0.000404554	0.000241809	7.55517e-05	0.00264203	0.000173038	0.00333215	0.000994532	0.000375623	3.94344e-06
AGO	4.51261e-05	0	0.00205173	0	0.0303413	0.00197518	0	0	0	0	0	2.03541e-05	0.0344337	0.0013645	0.00182521	0.00541719	0.000358869	0.0360592	0.00273393	0.00512281	0.00176967	0.000320463	0	0	2.03541e-05	0.0549922	2.68552e-05	0	0.00141259	0	0.0222611	0.00330293	0	0	0	0	0	3.04395e-05	0.0270339	0.00030869	0.000247901	0.00200913	9.66268e-05	0.0223095	0.0036311	0.00565214	0.000772236	0.000363495	0
ALB	0.0235658	0.0783698	0.0101583	0.0182346	0.142119	0.00173301	0.0748668	0	0	2.82388e-05	0	0.000268304	0.349344	0.0267179	0.0808935	0.0124384	0.0181867	0.149705	0.00303177	0.00651084	0.00118232	0.000294843	2.82388e-05	0	0.000268304	0.299258	0.000617165	0.00176941	0.000162612	0.000578318	0.00216707	6.06081e-05	0.00168889	0	0	2.82452e-07	0	2.70422e-05	0.0070714	0.00116421	0.00225269	0.000710106	0.000706078	0.00493073	0.000476163	0.000872989	0.000219772	8.55512e-05	2.82452e-07
ANT	0	0	0	0	0	0	0	0	0	0	0	0	0	0.00379278	0.00425983	0.00570748	0.00367765	0.027062	0.001433	0.00748527	0.00989785	0.00489759	0	0	0	0.0682135	0	0	0	0	0	0	0	0	0	0	0	0	0	0.000880781	0.000661814	0.0015411	0.00106492	0.00937927	0.000554309	0.00487581	0.00531637	0.00119499	0
ARE	0	0	1.67412e-05	0	0	0	0	0	0	0	0	1.32041e-05	2.99453e-05	0.00451694	0.004314	0.000409056	0.00255784	0.0249152	0.00763634	0.00435962	0.00568812	0.00174236	0	0	1.32041e-05	0.0561527	0	0	1.91465e-05	0	0	0	0	0	0	0	0	2.48911e-05	4.40375e-05	0.00130543	0.000884719	-7.40467e-05	0.000542027	0.00442712	0.00202372	0.00213034	0.00199958	0.000492024	0
ARG	0.00328691	0.00393579	0.00269279	6.13342e-05	0.0615475	0.00720278	0.00125641	0	0.00114054	6.33141e-05	0	1.95401e-05	0.081207	0.00277529	0.00380652	0.00636511	0.00352644	0.049519	0.00366306	0.00748527	0.00989785	0.00489759	6.33141e-05	0	1.95401e-05	0.092019	0.00356906	0.00344104	0.00263645	0.000117523	0.0830022	0.00560141	0.00237768	0	0.00192488	7.46446e-05	0	8.39572e-05	0.102829	0.000957341	0.00111926	0.00205142	0.00110523	0.0417962	0.00261064	0.00487581	0.00531637	0.00119499	7.46446e-05
ARM	0.015987	0.0372416	0.0163682	0	0.102364	5.11945e-05	0	0	1.38105e-05	0	0	0.000885444	0.172911	0.0193604	0.0401062	0.0211252	0.00105295	0.107377	0.00182065	0.00531451	0.00306524	0.000859726	0	0	0.000885444	0.200967	0.00271097	0.00837399	0.00442371	0	0.0239552	1.58062e-05	0	0	2.78537e-06	0	0	0.000733958	0.0402164	0.00351082	0.00888202	0.00571033	0.000271811	0.0248165	0.000644333	0.00333215	0.000994532	0.000375623	0
ATG	0	0	5.09054	0	0	0	0	0	0	0	0	0.0714029	5.16194	0.0115588	0.0219597	5.15338	0.0300439	0.172306	0.00479896	0.00748527	0.00989785	0.00489759	0	0	0.0714029	5.48773	0	0	0.104738	0	0	0	0	0	0	0	0	0.0101372	0.114875	0.00199885	0.00212909	0.112785	0.00393478	0.0269813	0.00151888	0.00487581	0.00531637	0.00119499	0
AUS	0.0950729	0.0287604	0.0421713	0.0679765	0.311286	0.413956	0.00468305	0.0403067	0.0170277	0.0956089	0	0.00888802	1.12574	0.0457337	0.0217027	0.0249795	0.0240996	0.119204	0.138008	0.0274179	0.0500519	0.017884	0.0956089	0	0.00888802	0.573578	0.0259684	0.00165347	0.00226508	0.0097227	0.0571252	0.0932001	0.000674988	0.00176626	0.000806031	0.00172065	0	0.00125248	0.196155	0.0119356	0.00252843	0.00273347	0.00357079	0.0222026	0.0311843	0.0138416	0.00839711	0.00226691	0.00172065
AUT	0.00365002	0	0.000784467	0	0.0163028	0.000458707	0.0416119	0.00182407	0.0188626	3.30095e-05	0	0.000131455	0.0836591	0.0108263	0.00790025	0.00856788	0.00180488	0.0306956	0.00247962	0.0539793	0.0135194	0.0206695	3.30095e-05	0	0.000131455	0.150607	0.000494801	0	0.00041121	0	0.00142298	4.23541e-05	0.00447021	0.000163791	0.00171358	8.25058e-06	0	0.000132053	0.00885923	0.0024303	0.00146837	0.00212592	0.000339179	0.00393394	0.000703899	0.0101204	0.00284878	0.00242198	8.25058e-06
AZE	0.024319	0.00462481	0.000543201	0.0115334	0.0611515	0.000896388	2.92341e-05	0	0	0	0	6.48174e-05	0.103162	0.0257641	0.00631775	0.0020543	0.0109186	0.0585585	0.00150747	0.00531451	0.00306524	0.000859726	0	0	6.48174e-05	0.114425	0.00349696	0.000489766	9.17626e-05	0.000878282	0.00998265	0.000184187	1.3735e-05	0	0	0	0	4.35573e-05	0.0151809	0.00390242	0.000803898	0.000507342	0.000901677	0.00972695	0.000406712	0.00333215	0.000994532	0.000375623	0
BDI	0	0	0.00267644	0	0.000691101	0.00119461	0.000288964	0	0	1.11821e-07	0	0	0.00485124	0.000254242	0.000251104	0.00356849	0.000134978	0.00314175	0.00176608	0.00512281	0.00176967	0.000320463	1.11821e-07	0	0	0.0163297	0	0	0.00322074	0	0.000921997	0.00172999	0.000287021	0	0	2.25195e-07	0	0	0.00615997	7.86061e-05	8.29742e-05	0.00351089	5.27944e-05	0.00213989	0.002261	0.00565214	0.000772236	0.000363495	2.25195e-07
BEL	0.000275096	0	1.2464e-05	7.36332e-05	0.000315658	0	1.41653e-05	0.000886213	0	0	0	1.70397e-05	0.00159427	0.0129589	0.01595	0.0173128	0.00305336	0.0350846	0.00403615	0.0279129	0.0189244	0.00475998	0	0	1.70397e-05	0.14001	0.000172623	0	9.83038e-06	5.75545e-05	0.000220108	0	2.5013e-05	0.000610375	0	0	0	7.86591e-05	0.00117416	0.00307514	0.00256062	0.00327742	0.000774296	0.00786348	0.0014785	0.0153301	0.00720239	0.00170402	0
BEN	0	0	0.000288453	0	0.000475935	0	4.456e-05	0	0	0	0	1.62118e-06	0.000810569	0.00246404	0.000837726	0.0017917	0.000288125	0.00398062	0.00109442	0.00512281	0.00176967	0.000320463	0	0	1.62118e-06	0.0176712	0	0	0.00160973	0	0.0039092	0	0.000659457	0	0	0	0	2.9979e-05	0.00620837	0.000934749	0.000183309	0.00188476	8.91741e-05	0.00524649	0.000638483	0.00565214	0.000772236	0.000363495	0
BFA	5.09063e-08	0	6.62928e-06	0	8.33825e-05	0	2.42397e-07	0	0	0	0	3.5963e-08	9.0341e-05	0.00052972	0.000403046	0.00116514	0.000137222	0.00249942	0.000566435	0.00512281	0.00176967	0.000320463	0	0	3.5963e-08	0.012514	1.02887e-06	0	6.79758e-05	0	0.000850644	0	4.26687e-06	0	0	0	0	1.52702e-06	0.000925443	0.000144462	0.00011205	0.000384071	5.38899e-05	0.00195033	0.00052618	0.00565214	0.000772236	0.000363495	0
BGD	0.000219764	0.000557363	0.000158449	6.60817e-05	3.02263e-05	2.44104e-06	9.03276e-05	0	0	0	0	2.9676e-08	0.00112468	0.00182142	0.00183579	0.00103544	0.000311563	0.00252264	0.000572276	0.00531451	0.00306524	0.000859726	0	0	2.9676e-08	0.0173386	5.40369e-05	0.000174394	3.52128e-05	2.39729e-05	1.51556e-05	1.2403e-06	0.000175224	0	0	0	0	6.70026e-08	0.000479303	0.000453977	0.000406057	0.000258542	7.16625e-05	0.000518001	0.000173871	0.00333215	0.000994532	0.000375623	0
BGR	3.33716e-05	0.0168536	0.00230887	1.78229e-05	0.0538293	0.00108138	0.219381	0	0	1.1333e-05	0	0.000419342	0.293936	0.00429942	0.0134143	0.00386846	0.00873179	0.0628962	0.00286395	0.172137	0.001032	0.000476024	1.1333e-05	0	0.000419342	0.27015	2.21405e-06	0.00145861	0.00129295	9.40013e-06	0.0023036	2.73954e-05	0.00581841	0	0	5.76219e-06	0	0.000248976	0.0111673	0.000877251	0.00149824	0.00154012	0.000586452	0.00682611	0.00075272	0.00549717	0.000316255	0.000127492	5.76219e-06
BHR	0	0	0	0	0	0	0	0	0	0	0	0	0	0.00622919	0.00478931	0.00317981	0.00676199	0.0330941	0.0316525	0.00435962	0.00568812	0.00174236	0	0	0	0.097497	0	0	0	0	0	0	0	0	0	0	0	0	0	0.00140365	0.000797221	0.000735581	0.00125844	0.00819522	0.00780656	0.00213034	0.00199958	0.000492024	0
BHS	0	0	0	0	0	0	0	0	0	0	0	8.35671e-05	8.35671e-05	0.00881641	0.00786852	0.0104286	0.00723268	0.0535919	0.00545608	0.00748527	0.00989785	0.00489759	0	0	8.35671e-05	0.115758	0	0	0	0	0	0	0	0	0	0	0	0.000226823	0.000226823	0.00207813	0.00149163	0.00288536	0.00211854	0.0145088	0.00134644	0.00487581	0.00531637	0.00119499	0
BIH	0.020919	3.49323e-05	0	0	0.0148371	0	4.35132e-07	0	0.000980735	0	0	2.21084e-05	0.0367943	0.0218316	0.00261669	0.00292967	0.000358199	0.0211347	0.000709886	0.00651084	0.00118232	0.000294843	0	0	2.21084e-05	0.0575909	0.000654048	1.50582e-05	0	0	0.000578436	0	6.31061e-07	0	0.000103671	0	0	2.99657e-06	0.00135484	0.00122404	0.000567951	0.000857542	9.81723e-05	0.00229935	0.000213093	0.000872989	0.000219772	8.55512e-05	0
BLR	0.00017766	2.80805e-05	5.5079e-07	4.62951e-06	0.00051012	1.57948e-05	0.000597221	0	0.000220475	2.22862e-07	0	6.25111e-07	0.00155538	0.00206736	0.00184867	0.00212301	0.000326481	0.0069833	0.000473267	0.00651084	0.00118232	0.000294843	2.22862e-07	0	6.25111e-07	0.0218109	0.000146901	2.32109e-05	4.97925e-07	4.25705e-06	0.00053295	2.01858e-05	0.00112885	0	0.000258633	1.88568e-07	0	4.11964e-06	0.00211979	0.00056611	0.00032775	0.000472396	5.58128e-05	0.00111719	0.000108578	0.000872989	0.000219772	8.55512e-05	1.88568e-07
BLX	0	0	0	0	0	0	0	0	0	0	0	0	0	0.000808003	0.000745653	0.000424082	0.000225723	0.00290638	0.000164882	0.00651084	0.00118232	0.000294843	0	0	0	0.0132627	0	0	0	0	0	0	0	0	0	0	0	0	0	0.00014198	0.000126227	0.000132896	2.8519e-05	0.000295975	4.01602e-05	0.000872989	0.000219772	8.55512e-05	0
BLZ	0	0	0.219551	0.00230358	4.25565	0.0533017	0	0	7.71978e-06	0	0	0.00149596	4.53231	0.00537119	0.01053	0.19268	0.0228057	4.31576	0.0555187	0.00748527	0.00989785	0.00489759	0	0	0.00149596	4.62644	0	0	0.0299525	0.00325373	0.730979	0.0471848	0	0	1.42808e-05	0	0	0.00223089	0.813615	0.0012178	0.00111698	0.0273027	0.0100794	0.757548	0.0482312	0.00487581	0.00531637	0.00119499	0
BOL	0.00739518	0.00359265	0.00834837	0	0.167467	0.0102098	7.16799e-06	0.00013353	3.97093e-06	0.00013821	0	4.02873e-05	0.197336	0.00960737	0.00643527	0.0121118	0.00347729	0.178946	0.0102176	0.00748527	0.00989785	0.00489759	0.00013821	0	4.02873e-05	0.243254	0.00765118	0.00429663	0.0120445	0	0.270154	0.0166724	1.75197e-05	0.000254516	5.41243e-05	0.000326344	0	0.000435973	0.311907	0.00806575	0.00459828	0.0123728	0.00100087	0.256498	0.0157039	0.00487581	0.00531637	0.00119499	0.000326344
BRA	0.0196292	0.0244311	0.0578948	0.0192256	0.329406	0.0319352	0.027496	0.0165019	0.00471689	0.00108416	0	0.000223733	0.532545	0.00528256	0.00599385	0.00869969	0.00370984	0.0607543	0.00582016	0.0069347	0.00441538	0.00132449	0.00108416	0	0.000223733	0.104243	0.00648618	0.0107722	0.0161099	0.00545846	0.141389	0.0196964	0.0159642	0.00714743	0.00220529	0.000202156	0	0.000392411	0.225823	0.00158023	0.00185373	0.00235919	0.00107957	0.0259626	0.00357012	0.00403147	0.00189098	0.00057087	0.000202156
BRB	0	0	0	0	0	0	0	0	0	0	0	0	0	0.00735165	0.0743178	0.0668448	0.0131224	0.0659875	0.0027687	0.00748527	0.00989785	0.00489759	0	0	0	0.252674	0	0	0	0	0	0	0	0	0	0	0	0	0	0.00153516	0.00537565	0.00809154	0.00543542	0.0159203	0.00100855	0.00487581	0.00531637	0.00119499	0
BRN	0.00200226	0.0460684	0	0	0	0.00469137	4.45071e-06	0	0	0.00378772	0	0	0.0565542	0.0215641	0.0563441	0.00593399	0.00682013	0.027379	0.0491613	0.00531451	0.00306524	0.000859726	0.00378772	0	0	0.18023	0.000921173	0.0112216	0	0	0	0.00218641	2.18858e-06	0	0	0.000673736	0	0	0.0150051	0.00673422	0.0133181	0.00179071	0.00141332	0.00591402	0.0157456	0.00333215	0.000994532	0.000375623	0.000673736
BWA	0	0	0.000654388	0	0.150866	0.0413427	0	0	0	2.65195e-05	0	1.20107e-05	0.192902	0.00254691	0.00300972	0.00443044	0.000416324	0.15196	0.0415591	0.00512281	0.00176967	0.000320463	2.65195e-05	0	1.20107e-05	0.211174	0	0	0.000928128	0	0.164612	0.0443129	0	0	0	1.44025e-05	0	5.8868e-05	0.209927	0.000632039	0.000432841	0.00159671	0.00015051	0.162162	0.0438494	0.00565214	0.000772236	0.000363495	1.44025e-05
CAF	1.82447e-05	0	0.000447056	0	0.00527287	0.00277777	0.000442543	2.68608e-05	1.16937e-05	0	0	1.57609e-05	0.0090128	0.000402102	0.000347406	0.00158783	0.000147833	0.00954339	0.00591256	0.00512281	0.00176967	0.000320463	0	0	1.57609e-05	0.0251698	7.91607e-05	0	0.000878208	0	0.0239543	0.0107706	0.00184817	0.000144779	0.000147518	0	0	0.000223666	0.0380464	0.000182954	0.000104031	0.00121482	5.52173e-05	0.0255525	0.0137135	0.00565214	0.000772236	0.000363495	0
CAN	0.00052382	7.77856e-05	0.000400692	1.87614e-05	0.000787926	0.000267065	3.24556e-05	0.000214467	2.18066e-07	0.000510003	0	2.20091e-05	0.0028552	0.00927047	0.00791916	0.00842662	0.00168802	0.0116294	0.00230401	0.00828487	0.00698373	0.00265525	0.000510003	0	2.20091e-05	0.0596935	0.000167163	2.06506e-05	0.000215021	1.00289e-05	0.000375023	8.76726e-05	2.28833e-05	7.99629e-05	1.54038e-07	0.000101071	0	5.89869e-05	0.00113862	0.00248449	0.00168215	0.00268705	0.000677944	0.00331292	0.000592317	0.00496463	0.00278607	0.000826539	0.000101071
CHE	0.000898221	0	1.85771e-05	0	0.0135381	0.000714281	0.00370101	2.41003e-05	0.00215917	0.000282799	0	0.000104139	0.0214404	0.0116521	0.0125878	0.0146985	0.00183571	0.0473427	0.00411264	0.0197352	0.0104362	0.00554386	0.000282799	0	0.000104139	0.128332	0.000131118	0	1.12727e-05	0	0.00108925	6.4851e-05	0.000793592	1.60679e-05	0.000225163	1.80699e-05	0	9.02258e-05	0.00243961	0.00284835	0.00221528	0.00357034	0.000392116	0.00576652	0.00110432	0.00898749	0.00353302	0.00125854	1.80699e-05
CHL	7.46147e-05	2.00212e-05	1.07546e-05	0	0.0025161	9.53896e-05	0.000566202	0.000262698	7.84095e-05	2.87344e-06	0	2.34603e-05	0.00365053	0.00491077	0.00357987	0.00746015	0.00403365	0.0355799	0.00219198	0.00748527	0.00989785	0.00489759	2.87344e-06	0	2.34603e-05	0.0800633	1.90715e-05	9.47433e-05	6.40055e-05	0	0.0144664	0.000572605	0.00756227	0.00150477	0.00048305	1.24639e-05	0	2.87131e-05	0.0248081	0.00129358	0.000893725	0.00258162	0.00132701	0.0258303	0.00146522	0.00487581	0.00531637	0.00119499	1.24639e-05
CHN	0.00618896	0.00220124	0.00228035	0.0105775	0.0849616	0.00269506	0.0154415	0.00987248	0.0348781	4.57641e-06	0	3.66804e-06	0.169105	0.0014433	0.000757773	0.000630211	0.00173629	0.0137756	0.000813502	0.00163299	0.00108846	0.00120534	4.57641e-06	0	3.66804e-06	0.0230917	0.00375972	0.00144562	0.000620834	0.00426453	0.0321014	0.000989294	0.0179617	0.0015068	0.0105118	2.15492e-06	0	1.77907e-05	0.0731816	0.000696843	0.000303542	0.000157565	0.000673723	0.00509699	0.000248384	0.00126171	0.000406839	0.000384259	2.15492e-06
CIV	0	0	0.00349757	0	0.000608417	0.00165608	0.00351753	9.15184e-05	0	0	0	8.20208e-07	0.00937193	0.00159516	0.000659222	0.00321921	0.0004234	0.006515	0.00272963	0.00512281	0.00176967	0.000320463	0	0	8.20208e-07	0.0223554	0	0	0.00686048	0	0.00329309	0.00433377	0.0143183	0.000334788	0	0	0	1.04134e-05	0.0291508	0.000557078	0.000179812	0.00386387	0.000127006	0.00507679	0.00454247	0.00565214	0.000772236	0.000363495	0
CMR	0	0.00028309	0.239415	0	0.0950761	0.0289413	0.0018692	0	0.00022878	0	0	0.000272126	0.366085	0.00099773	0.000719054	0.224666	0.000220901	0.0867997	0.0260461	0.00512281	0.00176967	0.000320463	0	0	0.000272126	0.346934	0	0.00164123	0.0551102	0	0.0434486	0.0251149	0.00361635	0	0.00145391	0	0	0.00023169	0.130617	0.000360882	0.0017081	0.051703	7.5731e-05	0.0395022	0.0224761	0.00565214	0.000772236	0.000363495	0
COD	0.000484791	0	0.00708659	0	0.0177949	0.0113682	0.00109837	0.011709	0.000203723	3.99421e-06	0	9.67059e-06	0.0497592	0.000757506	0.000352807	0.00743191	0.000143099	0.0202999	0.0118121	0.00512281	0.00176967	0.000320463	3.99421e-06	0	9.67059e-06	0.048024	0.000376384	0	0.00795846	0	0.0206248	0.0151487	0.00180046	0.0141339	0.000219955	3.06614e-06	0	6.55541e-05	0.0603313	0.000454693	8.88615e-05	0.00757992	5.6297e-05	0.0216191	0.0154924	0.00565214	0.000772236	0.000363495	3.06614e-06
COG	0	0	0.00189395	0	0.0204564	0.029473	0.00652413	0.00434016	5.61889e-07	0	0	1.15414e-05	0.0626998	0.00143317	0.000762443	0.00431958	0.000424617	0.0219835	0.0271316	0.00512281	0.00176967	0.000320463	0	0	1.15414e-05	0.0632794	0	0	0.00171524	0	0.0163668	0.0325292	0.00952533	0.00671649	3.71622e-06	0	0	8.7221e-05	0.066944	0.000420122	0.000199474	0.00227458	0.000141617	0.0161346	0.0295817	0.00565214	0.000772236	0.000363495	0
COL	0.0387896	0.0163975	0.017381	0	0.906481	0.00242909	0	3.64162e-05	0	0.00125886	0	0.000339537	0.983113	0.0169532	0.0115074	0.0129736	0.00347996	0.718007	0.00273993	0.00748527	0.00989785	0.00489759	0.00125886	0	0.000339537	0.78954	0.0144274	0.00801595	0.0110421	0	0.325224	0.000584475	0	2.07572e-05	0	0.00052407	0	0.00105953	0.360898	0.00632306	0.00479666	0.00695572	0.000989717	0.257742	0.000868846	0.00487581	0.00531637	0.00119499	0.00052407
CPV	0	0	0.614222	0	0	0	0.0506636	0	0	0	0	0	0.664886	0.00310535	0.0047135	0.619446	0.00104972	0.0228704	0.00154851	0.00512281	0.00176967	0.000320463	0	0	0	0.659946	0	0	0.0228975	0	0	0	0.00176279	0	0	0	0	0	0.0246603	0.000722109	0.0006652	0.0239629	0.000183299	0.00253301	0.000693067	0.00565214	0.000772236	0.000363495	0
CRI	0.133201	0.103279	0.00836282	0.424117	0.603566	0.00818068	0.0555945	0.0508533	0.0462979	0.00252886	0	0.00113613	1.43712	0.110107	0.067525	0.0146567	0.392618	0.584962	0.00869918	0.00748527	0.00989785	0.00489759	0.00252886	0	0.00113613	1.20451	0.0411334	0.0404131	0.0026817	0.118537	0.219918	0.00500349	0.0595674	0.0382961	0.019702	0.000880047	0	0.002794	0.548926	0.0335956	0.0254175	0.00527172	0.109776	0.212284	0.00509214	0.00487581	0.00531637	0.00119499	0.000880047
CSK	0	0	0	0	0	0	0	0	0	0	0	0	0	0.000808003	0.000745653	0.000424082	0.000225723	0.00290638	0.000164882	0.00651084	0.00118232	0.000294843	0	0	0	0.0132627	0	0	0	0	0	0	0	0	0	0	0	0	0	0.00014198	0.000126227	0.000132896	2.8519e-05	0.000295975	4.01602e-05	0.000872989	0.000219772	8.55512e-05	0
CUB	0.00098501	0.0943629	0.132081	0	0.975558	0.0496714	0.137912	0	0.0457159	0	0	0.000192283	1.43648	0.00619436	0.0822536	0.10809	0.0038385	0.830017	0.0419869	0.00748527	0.00989785	0.00489759	0	0	0.000192283	1.09485	9.88595e-05	0.00649836	0.0134493	0	0.0928444	0.00504304	0.0307013	0	0.00527885	0	0	8.52826e-05	0.153999	0.00167462	0.00619281	0.0123808	0.00140487	0.0860675	0.00463086	0.00487581	0.00531637	0.00119499	0
CYP	0.323953	0.432123	0	0.217038	0.594484	0.0236707	0.237213	0	0	0.00396454	0	0.00321616	1.83566	0.332568	0.439009	0.00899055	0.218598	0.589702	0.0242115	0.25234	0.00600466	0.0020876	0.00396454	0	0.00321616	1.88069	0.0142356	0.0189765	0	0.0113547	0.0337403	0.0015246	0.0265291	0	0	0.000190404	0	0.000629079	0.10718	0.015829	0.0201225	0.00237974	0.0116044	0.0348427	0.00177721	0.0317768	0.00194075	0.000634938	0.000190404
CZE	0.000214228	5.34508e-07	0.000160538	0	0.00054167	1.97712e-05	0.00358756	5.41276e-05	0.00416421	6.21897e-06	0	2.35804e-05	0.00877244	0.00542475	0.00493652	0.00592912	0.00115599	0.0161596	0.00177871	0.00910142	0.00406142	0.00453575	6.21897e-06	0	2.35804e-05	0.0531131	0.000123897	2.89205e-07	8.04294e-05	0	0.000208862	6.41444e-06	0.00128934	3.60873e-05	0.000466812	5.26199e-06	0	4.86558e-05	0.00226605	0.00138197	0.000983185	0.00120673	0.000212931	0.00213089	0.000482206	0.00330814	0.00117322	0.000694833	5.26199e-06
DEU	0.00458267	0	0.00234602	0.000387044	0.00108639	5.19459e-05	3.48302e-06	0.0042854	0.000565925	1.45599e-05	0	2.21061e-05	0.0133455	0.010625	0.011449	0.0106552	0.00184876	0.0182715	0.00202917	0.0125445	0.00810568	0.00311774	1.45599e-05	0	2.21061e-05	0.0786831	0.00203276	0	0.000524373	0.000233176	0.000320765	7.89445e-06	4.20649e-06	0.00177461	5.78854e-05	7.81984e-06	0	7.21634e-05	0.00503566	0.00273619	0.00192392	0.00214011	0.000418756	0.00374654	0.000785772	0.00566309	0.002918	0.00083997	7.81984e-06
DJI	8.94837e-05	0	2.5417e-05	0	0.00221244	0	0	0	0	0	0	0	0.00232734	0.00603649	0.00520399	0.00433627	0.000478013	0.00902347	0.00119192	0.00512281	0.00176967	0.000320463	0	0	0	0.0334831	4.57066e-05	0	3.55848e-05	0	0.00301587	0	0	0	0	0	0	0	0.00309716	0.00147695	0.00115607	0.00139696	0.000157673	0.00558982	0.000776849	0.00565214	0.000772236	0.000363495	0
DMA	0	0	3.17198	0	0	0	0	0	0	0	0	0.00572913	3.17771	0.00743301	0.0141634	3.11383	0.00674498	0.051838	0.00272571	0.00748527	0.00989785	0.00489759	0	0	0.00572913	3.22474	0	0	0.229809	0	0	0	0	0	0	0	0	0.00267026	0.232479	0.00132808	0.00182257	0.22817	0.00150195	0.0138149	0.000960476	0.00487581	0.00531637	0.00119499	0
DNK	0.000871319	0	7.76437e-05	0.000194774	0.000185147	0	0.000636164	0.000259942	0	7.23324e-05	0	1.53019e-05	0.00231262	0.0106454	0.0101976	0.0125181	0.00256371	0.0200514	0.00239886	0.0187153	0.0110067	0.00421178	7.23324e-05	0	1.53019e-05	0.0923964	0.000113734	0	2.1975e-05	3.35739e-05	5.2576e-05	0	0.000103587	3.887e-05	0	8.17842e-06	0	1.50241e-05	0.000387519	0.00254828	0.00170374	0.00244089	0.00052488	0.00434432	0.000755259	0.00905697	0.00441973	0.00124257	8.17842e-06
DOM	0.467371	0.0291929	0.0019617	0.15719	1.06937	0.0173253	0.000764128	0	0	0	0	0.00150554	1.74468	0.434977	0.0294438	0.00596518	0.136056	0.927383	0.0155227	0.00748527	0.00989785	0.00489759	0	0	0.00150554	1.57313	0.0232111	0.00292829	0.00024568	0.0210256	0.090783	0.00295821	0.000216164	0	0	0	0	0.00106775	0.142436	0.0218494	0.00310386	0.00147572	0.0187258	0.08552	0.00290028	0.00487581	0.00531637	0.00119499	0
DZA	0.00165277	0.00116172	0.000178971	0.00228512	0.00321003	0.00126597	0.00266413	0.0147457	0.000151291	1.5965e-05	0	1.57467e-05	0.0273474	0.00357075	0.00277265	0.00253505	0.00231994	0.00918606	0.00226176	0.00512281	0.00176967	0.000320463	1.5965e-05	0	1.57467e-05	0.0298909	0.000393094	0.000429254	0.000135575	0.000620067	0.00169781	0.000478659	0.00108415	0.00110447	0.000107287	1.05784e-05	0	2.07553e-05	0.0060817	0.000891705	0.000808717	0.000918541	0.000689018	0.00429231	0.00117104	0.00565214	0.000772236	0.000363495	1.05784e-05
ECU	0.0889591	0	0.139237	0.198544	1.1532	0.00438037	0.000195309	0.000196196	0.000140987	0.000623899	0	4.68716e-05	1.58553	0.0505574	0.00307425	0.0846964	0.182425	1.06479	0.00479627	0.00748527	0.00989785	0.00489759	0.000623899	0	4.68716e-05	1.41329	0.0247195	0	0.0601037	0.0808333	0.633394	0.0043473	0.000342735	0.000206617	0.000489357	0.000307157	0	0.000187467	0.804931	0.0147334	0.000453753	0.0361995	0.0738493	0.579945	0.00432305	0.00487581	0.00531637	0.00119499	0.000307157
EGY	0.000468018	0	1.01377e-06	0	3.55739e-07	1.1995e-08	0	5.88057e-07	0	1.25902e-07	0	7.03048e-07	0.000470817	0.00234594	0.00129976	0.00101311	0.00059868	0.00644753	0.00118688	0.00435962	0.00568812	0.00174236	1.25902e-07	0	7.03048e-07	0.0246828	0.000603545	0	5.63287e-06	0	8.04177e-07	7.81333e-08	0	7.44128e-07	0	1.54461e-07	0	4.68115e-06	0.00061564	0.000866457	0.00030071	0.000287234	0.000132321	0.00217691	0.000413136	0.00213034	0.00199958	0.000492024	1.54461e-07
ERI	0.00732293	0	0.0108278	0.00800342	0.0304788	0	0.000105057	0	3.41376e-05	0	0	5.07777e-05	0.0568229	0.00858292	0.00187322	0.0124993	0.00813795	0.0329381	0.000555221	0.00512281	0.00176967	0.000320463	0	0	5.07777e-05	0.0718504	0.00227836	0	0.00451747	0.00283198	0.0129121	0	6.9938e-05	0	9.75561e-06	0	0	0.000158409	0.022778	0.00244081	0.000210313	0.00485158	0.00288407	0.0141052	0.000511051	0.00565214	0.000772236	0.000363495	0
ESP	0.0333342	0.0654544	0.275145	0.0233171	0.252321	0.00693244	0.0198873	0.0114953	0.0359293	0.000383959	0	0.00154086	0.725741	0.0213375	0.0322536	0.113118	0.0160881	0.173545	0.00690205	0.025119	0.0142188	0.0209674	0.000383959	0	0.00154086	0.425473	0.00231297	0.00414302	0.00894352	0.00115049	0.0127376	0.000349352	0.00351655	0.00104033	0.00289819	1.43794e-05	0	0.000157724	0.0372641	0.00276233	0.00291743	0.00543457	0.00126502	0.0131023	0.00143423	0.0108555	0.00357398	0.00248668	1.43794e-05
EST	2.10412e-05	5.39313e-05	0	0	0.000412532	0.000161939	0.000726321	0	0	9.55675e-08	0	5.01782e-07	0.00137636	0.00619314	0.00706946	0.00727418	0.00414253	0.0684955	0.00676384	0.0109396	0.0042325	0.00144165	9.55675e-08	0	5.01782e-07	0.116553	1.65927e-05	4.32645e-05	0	0	0.000438239	0.000211205	0.00187419	0	0	7.78229e-08	0	3.29674e-06	0.00258687	0.00162349	0.001615	0.00169565	0.00112433	0.0258132	0.00376239	0.00702066	0.00135851	0.000480156	7.78229e-08
ETH	0.00946531	0.00881734	0.00952553	0.010434	0.031468	0.00736781	0.00066728	0.0104346	3.16846e-08	1.93976e-07	0	8.81533e-06	0.0881889	0.00590761	0.00577191	0.00551332	0.00626173	0.0208583	0.00490893	0.00512281	0.00176967	0.000320463	1.93976e-07	0	8.81533e-06	0.0564438	0.00486529	0.00576438	0.0051708	0.00503688	0.0206153	0.00478272	0.000458714	0.00356878	6.83464e-07	9.9943e-08	0	2.89047e-05	0.0502925	0.00299151	0.00372887	0.00299252	0.00300769	0.0132838	0.00332392	0.00565214	0.000772236	0.000363495	9.9943e-08
FIN	6.1447e-06	1.41867e-06	6.70431e-06	0	2.46327e-06	3.43807e-06	0.000121002	0	0	0	0	7.04384e-08	0.000141241	0.0105901	0.00909008	0.00963027	0.0011248	0.0114477	0.0017296	0.0174603	0.00738074	0.0031734	0	0	7.04384e-08	0.0716271	6.35181e-06	3.80644e-06	2.04741e-05	0	4.23844e-06	1.21285e-05	0.000828293	0	0	0	0	1.59048e-06	0.000876883	0.00280679	0.00169229	0.00242859	0.000227432	0.00242467	0.000524335	0.0113592	0.002841	0.00106617	0
FJI	0	0	0.173056	0	0	0	0	0	0	0	0	0	0.173056	0.00920669	0.00276185	0.155099	0.00171327	0.00955376	0.00442484	0.00531451	0.00306524	0.000859726	0	0	0	0.191999	0	0	0.00606898	0	0	0	0	0	0	0	0	0	0.00606898	0.00262864	0.000528685	0.00601379	0.00028545	0.00170707	0.00101556	0.00333215	0.000994532	0.000375623	0
FRA	0.0213043	0.000901769	0.000565836	9.09902e-05	0.0310814	0.00400432	0.013096	0.00848349	0.00376388	0.000201213	0	0.000104189	0.0835974	0.0120783	0.0082787	0.0147247	0.00226455	0.0367443	0.00460059	0.0203964	0.0108248	0.00481535	0.000201213	0	0.000104189	0.115033	0.00154527	6.0169e-05	0.000425545	6.97291e-05	0.00188766	0.000147463	0.0015688	0.000640546	0.000372607	1.10988e-05	0	5.31908e-05	0.00678208	0.00196533	0.00145423	0.00231182	0.000494901	0.00648267	0.00174415	0.0112255	0.00326124	0.0012473	1.10988e-05
GAB	0	0	0.00786626	0	0.0316381	0.0585849	0.0066736	0.00601827	6.38057e-06	0	0	3.20774e-06	0.110791	0.00494532	0.0028043	0.0147135	0.00252252	0.0611245	0.0624728	0.00512281	0.00176967	0.000320463	0	0	3.20774e-06	0.155799	0	0	0.00563225	0	0.0240443	0.0519467	0.00835375	0.00549242	1.77729e-05	0	0	1.27331e-05	0.0955	0.00145811	0.000534534	0.0068413	0.000636815	0.0293181	0.0533808	0.00565214	0.000772236	0.000363495	0
GBR	0.000515505	0	9.61965e-05	0.000951095	0.000875306	0.000505843	1.09001e-06	0	0	7.65996e-06	0	1.28174e-05	0.00296551	0.0118206	0.0192294	0.0214887	0.00326097	0.0248212	0.00364265	0.0247876	0.0159248	0.00451454	7.65996e-06	0	1.28174e-05	0.129511	6.23976e-05	0	1.4683e-05	0.000224613	0.000152759	0.000140496	2.52743e-07	0	0	1.68557e-06	0	8.78907e-06	0.000605676	0.00261399	0.00226207	0.0037562	0.000737347	0.00584348	0.00130496	0.0136583	0.00508302	0.00163397	1.68557e-06
GEO	0.000226915	0.00472621	0.0179046	0	0.18416	0.00905646	2.0538e-05	0.000210102	0	0.000178013	0	0.000200272	0.216683	0.00550489	0.0111772	0.021656	0.000561425	0.183051	0.00957771	0.00531451	0.00306524	0.000859726	0.000178013	0	0.000200272	0.241146	3.25969e-05	0.000879341	0.00325185	0	0.0325907	0.00234333	8.82156e-06	9.68026e-05	0	2.90575e-05	0	0.000215165	0.0394477	0.000890437	0.00163365	0.00406122	0.000129295	0.032598	0.00253892	0.00333215	0.000994532	0.000375623	2.90575e-05
GHA	8.80973e-08	0	0.00450977	0	0.000848376	0.0012626	0.000897975	0	0	1.06593e-05	0	9.0705e-06	0.00753855	0.00111709	0.000785299	0.00314288	0.000262925	0.00630697	0.00209881	0.00512281	0.00176967	0.000320463	1.06593e-05	0	9.0705e-06	0.0209466	3.99243e-07	0	0.00771481	0	0.00395066	0.00267559	0.00322311	0	0	4.60976e-05	0	0.000123378	0.017734	0.000345221	0.000161948	0.00351263	7.87825e-05	0.00491185	0.00294726	0.00565214	0.000772236	0.000363495	4.60976e-05
GIN	0	6.60965e-05	0.0041029	0	0.00251267	0.00254336	9.05146e-05	0	9.6774e-05	0	0	6.26687e-06	0.00941858	0.000703968	0.000581995	0.00489043	0.000146753	0.00505611	0.00295634	0.00512281	0.00176967	0.000320463	0	0	6.26687e-06	0.0215548	0	0.000268987	0.00808266	0	0.00584147	0.00687247	0.000375951	0	0.000213338	0	0	8.15567e-05	0.0217364	0.000205534	0.000400719	0.0078309	5.62276e-05	0.00680971	0.00691466	0.00565214	0.000772236	0.000363495	0
GMB	0	0	0.00010306	1.17806e-05	0.000212501	0	0	0	0	0	0	7.80925e-06	0.000335151	0.00403546	0.00222143	0.00269397	0.000259928	0.00517983	0.000816116	0.00512281	0.00176967	0.000320463	0	0	7.80925e-06	0.0224275	0	0	0.000518165	0.000110271	0.00116839	0	0	0	0	0	0	0.000130388	0.00192721	0.00112893	0.000440571	0.00119587	0.000198007	0.00378492	0.00069509	0.00565214	0.000772236	0.000363495	0
GNB	0	0.000433981	0.00196111	0	0.00465241	0.00134207	0.000392976	0	0	0	0	1.94499e-06	0.0087845	0.000810359	0.00109087	0.00354083	0.000146498	0.00740434	0.0018908	0.00512281	0.00176967	0.000320463	0	0	1.94499e-06	0.0220986	0	0.00147747	0.00733545	0	0.0187484	0.0056598	0.00278625	0	0	0	0	3.12391e-05	0.0360386	0.000217241	0.00158503	0.00756605	5.78503e-05	0.0198723	0.00612456	0.00565214	0.000772236	0.000363495	0
GRC	0.10441	0.0860317	0.00590769	0.257219	0.19338	0.0141362	0.167703	0	0	0.000532164	0	0.000747604	0.830067	0.0886298	0.0738093	0.0111869	0.2312	0.198412	0.0149149	0.168746	0.00541597	0.00211441	0.000532164	0	0.000747604	0.795709	0.00530805	0.00297835	0.000281043	0.011624	0.00786265	0.000898821	0.0102478	0	0	3.32902e-05	0	0.00014866	0.0393827	0.00551134	0.00338493	0.00171541	0.0106487	0.0107662	0.00153347	0.0155353	0.00213811	0.000686315	3.32902e-05
GRD	0	3.62349	0	0	0	0	0	0.00725933	0	0	0	0.00796686	3.63871	0.00632626	3.65055	0.0258941	0.0045773	0.051496	0.00249709	0.00748527	0.00989785	0.00489759	0	0	0.00796686	3.77159	0	0.233373	0	0	0	0	0	0.000730911	0	0	0	0.00371323	0.237817	0.00114766	0.235596	0.00401393	0.00137741	0.0137338	0.00100295	0.00487581	0.00531637	0.00119499	0
GTM	0.0772814	0	0.228112	0.193205	0.375028	0.00297767	0.00547616	0.0156499	0.000988383	0.0031028	0	0.0024655	0.904287	0.0535993	0.0034642	0.171409	0.145902	0.302588	0.00333559	0.00748527	0.00989785	0.00489759	0.0031028	0	0.0024655	0.708148	0.0351518	0	0.129272	0.078154	0.213258	0.00274151	0.00750178	0.00983903	0.00198707	0.00136528	0	0.00639522	0.485666	0.0229568	0.000625519	0.0930651	0.0582889	0.165425	0.00248604	0.00487581	0.00531637	0.00119499	0.00136528
GUY	0	0	0	0	0	0	0	0	0	0	0	0	0	0.00509494	0.0121775	0.0127663	0.00369849	0.0335454	0.00126908	0.00748527	0.00989785	0.00489759	0	0	0	0.0908325	0	0	0	0	0	0	0	0	0	0	0	0	0	0.00111997	0.00114977	0.00223125	0.0010476	0.0101282	0.000540581	0.00487581	0.00531637	0.00119499	0
HKG	0	0	0	0	0	0	0	0	1.04509e-05	0.000147333	0	0.000152774	0.000310557	0.0122215	0.00716164	0.00730912	0.00366531	0.0286198	0.0056809	0.00163299	0.00108846	0.00120534	0.000147333	0	0.000152774	0.0688851	0	0	0	0	0	0	0	0	6.66159e-06	7.37251e-05	0	0.000585309	0.000665696	0.00344939	0.00136235	0.00150001	0.00109848	0.00992608	0.00176375	0.00126171	0.000406839	0.000384259	7.37251e-05
HND	0	0	0.00751067	0	0.0475417	0.00270345	0.00136709	0	0	0	0	0	0.0591229	0.00453366	0.00364193	0.0131975	0.00509385	0.0842888	0.00390453	0.00748527	0.00989785	0.00489759	0	0	0	0.136941	0	0	0.00645426	0	0.0294013	0.00364704	0.00161922	0	0	0	0	0	0.0411218	0.00112545	0.00063787	0.00798495	0.00148302	0.0419059	0.00391743	0.00487581	0.00531637	0.00119499	0
HRV	0.0211733	0.00454303	0.0180284	0	0.127256	0.00242332	0.0281395	0	0.00127697	2.42719e-06	0	0.00169655	0.20454	0.0253176	0.00840899	0.0209173	0.00196549	0.144646	0.0039063	0.0317707	0.00288256	0.00251087	2.42719e-06	0	0.00169655	0.244025	0.00101241	0.000895784	0.000818609	0	0.00847212	0.00029323	0.011349	0	0.000101599	1.06973e-06	0	0.000340446	0.0232843	0.00209762	0.00161435	0.00188538	0.000515172	0.0141616	0.000836025	0.0117675	0.000900487	0.000447761	1.06973e-06
HTI	0.0244562	0	0.726368	0.26244	0.468673	0	0.00147116	0	0.00653626	0.000567774	0	0.00157888	1.49209	0.0273758	0.00328064	0.720845	0.247196	0.463132	0.00103238	0.00748527	0.00989785	0.00489759	0.000567774	0	0.00157888	1.48729	0.00267026	0	0.0894903	0.0126174	0.0431564	0	0.000610491	0	0.00105726	6.49109e-05	0	0.00034849	0.150015	0.00367288	0.00057285	0.0897635	0.0127217	0.0504168	0.000552886	0.00487581	0.00531637	0.00119499	6.49109e-05
HUN	0.000318594	2.61888e-07	0.00296857	6.90667e-05	0.00140553	6.70745e-06	0.00179544	0	0.000881937	1.21273e-05	0	3.48824e-05	0.00749312	0.00374073	0.00300606	0.00484339	0.000813038	0.0102627	0.00148447	0.009071	0.00277758	0.00216198	1.21273e-05	0	3.48824e-05	0.038208	0.000135511	1.12891e-07	0.00140603	3.26232e-05	0.000740667	4.16307e-06	0.00099637	0	0.000549985	5.34483e-06	0	0.000105365	0.00397617	0.000978312	0.000677333	0.00163107	0.000144869	0.00158732	0.000340159	0.00261161	0.00069546	0.000667291	5.34483e-06
IDN	0.0721677	0.0482028	0.0246446	0.00189766	0.00356925	0.00586659	0.028587	0.0909477	0.00131491	0.000331065	0	4.55171e-05	0.277575	0.0136433	0.00643752	0.00346479	0.00185262	0.0046928	0.0061387	0.00729963	0.0197407	0.000450121	0.000331065	0	4.55171e-05	0.0640968	0.0286924	0.0235871	0.0132484	0.000809496	0.00200801	0.00463181	0.0225126	0.0900248	0.000851308	6.18191e-05	0	0.000145903	0.186574	0.005294	0.00325043	0.00166617	0.000720017	0.00201488	0.0041465	0.00538646	0.0188718	0.000253616	6.18191e-05
IND	0.0573611	0.012578	0.022309	0.0179886	0.0257019	0.0228292	0.0167494	0.134852	0.0153609	1.04809e-06	0	4.50375e-06	0.325735	0.00591046	0.0019556	0.00316526	0.000864175	0.00148935	0.00109903	0.00253959	0.0153471	0.00183865	1.04809e-06	0	4.50375e-06	0.0342148	0.0157284	0.00291135	0.00716235	0.00438869	0.00727438	0.0104591	0.00942662	0.0362873	0.00446515	4.24688e-07	0	1.09983e-05	0.0981148	0.00162092	0.000485473	0.000938049	0.000207348	0.0004066	0.000497305	0.00147291	0.00415496	0.000554852	4.24688e-07
IRL	4.83243e-05	0	0	0.000202999	0.000446951	0	0.000364314	0.000124374	0	3.95125e-05	0	9.00504e-06	0.00123548	0.0133453	0.019518	0.0143901	0.00214434	0.0224182	0.0022163	0.0240558	0.0136879	0.00423987	3.95125e-05	0	9.00504e-06	0.116064	4.75749e-06	0	0	3.88676e-05	8.61578e-05	0	7.36675e-05	2.18926e-05	0	8.81076e-06	0	1.14981e-05	0.000245652	0.00302516	0.00275652	0.00320571	0.000419701	0.00399001	0.000603139	0.0159767	0.00498911	0.00161389	8.81076e-06
IRN	0.00971069	0.00243149	0.0069385	0.00112731	0.0348255	0.00148543	0.00275446	9.54896e-05	0.0133916	8.11625e-07	0	5.88285e-05	0.0728202	0.00938052	0.00348161	0.00634676	0.000798089	0.0175453	0.00103656	0.00435962	0.00568812	0.00174236	8.11625e-07	0	5.88285e-05	0.0504386	0.00175396	0.000494943	0.00140553	0.000232551	0.00919366	0.000366823	0.00105689	4.78647e-05	0.00296374	7.01985e-07	0	5.86951e-05	0.0175754	0.00189223	0.000725313	0.00140133	0.000158974	0.00456874	0.000285838	0.00213034	0.00199958	0.000492024	7.01985e-07
IRQ	5.96071e-05	4.1493e-05	0.000136886	0	6.80538e-05	0	0	0	0	8.85186e-08	0	1.93475e-07	0.000306322	0.00842649	0.00640206	0.00463427	0.00045665	0.00342061	0.000703488	0.00435962	0.00568812	0.00174236	8.85186e-08	0	1.93475e-07	0.0358339	8.89275e-05	7.40346e-05	0.000150878	0	5.05223e-05	0	0	0	0	1.30656e-07	0	8.95877e-07	0.000365389	0.00191765	0.000818532	0.00096578	9.20763e-05	0.000799912	0.000259817	0.00213034	0.00199958	0.000492024	1.30656e-07
ISL	0	0	0	0	0	0.0069144	0	0	6.93879e-06	0	0	8.08101e-07	0.00692215	0.00809337	0.0104963	0.00977	0.000305532	0.00445007	0.00710255	0.00651084	0.00118232	0.000294843	0	0	8.08101e-07	0.0482066	0	0	0	0	0	0.00693383	0	0	5.2667e-06	0	0	3.97028e-06	0.00694307	0.00196948	0.00197694	0.00237248	5.99779e-05	0.000540355	0.0069298	0.000872989	0.000219772	8.55512e-05	0
ISR	0.0127777	0.013958	0.000761312	0.00420157	5.63334e-05	0.000252176	0	0.00106283	0.000265169	0	0	0.00042138	0.0337565	0.0183621	0.0178895	0.00639004	0.00573964	0.0268902	0.00617233	0.00435962	0.00568812	0.00174236	0	0	0.00042138	0.0936553	0.00138621	0.0017531	8.82822e-05	0.000500705	0.000116625	3.27712e-05	0	0.000117117	3.03838e-05	0	0	0.000155728	0.00418092	0.00371759	0.00276959	0.00212086	0.00127774	0.00855393	0.00164493	0.00213034	0.00199958	0.000492024	0
ITA	0.011868	0.039656	0.0118425	0.000877744	0.0651298	0.0027848	0.030917	0.000225429	0.00292129	0.000177338	0	0.000367452	0.166767	0.0166449	0.0260249	0.0156149	0.00416155	0.0981132	0.00734175	0.0318521	0.00786445	0.00460486	0.000177338	0	0.000367452	0.212767	0.00107039	0.00248524	0.000785609	0.000168912	0.00373061	0.000274764	0.00348102	1.79123e-05	0.000297838	6.95067e-06	0	0.000143654	0.0124629	0.00261277	0.0025987	0.00234718	0.000905825	0.0130081	0.00254128	0.0116994	0.00298775	0.00119494	6.95067e-06
JAM	0.21952	0.992002	0.323535	0.738481	3.17445	0	0	0	0.0368069	0.166193	0	0.014963	5.66595	0.200271	0.898077	0.296815	0.673773	2.92088	0.00432183	0.00748527	0.00989785	0.00489759	0.166193	0	0.014963	5.19757	0.011232	0.0578887	0.0152601	0.0695636	0.273059	0	0	0	0.00423299	0.00884073	0	0.00928803	0.449365	0.0113057	0.0532101	0.0157349	0.0644525	0.261143	0.00128728	0.00487581	0.00531637	0.00119499	0.00884073
JOR	0.0010515	0.0105378	0	0.0012244	0.00230863	0.000285046	0	0	0	0	0	0.000118303	0.0155257	0.00748728	0.0123947	0.00455259	0.00299047	0.0129733	0.00574573	0.00435962	0.00568812	0.00174236	0	0	0.000118303	0.0580525	0.000136996	0.00122987	0	0.00013633	0.000441025	3.70428e-05	0	0	0	0	0	4.42998e-05	0.00202556	0.00173354	0.00172891	0.00134047	0.000630689	0.0033773	0.00165262	0.00213034	0.00199958	0.000492024	0
JPN	0.014186	0	0.00692623	0.00955932	0.0124791	0.00733183	0	0	0	0.000945025	0	0.000187325	0.0516148	0.0208992	0.0059335	0.0110746	0.00897978	0.021769	0.0134275	0.0209437	0.0144177	0.00370244	0.000945025	0	0.000187325	0.12228	0.00215728	0	0.00243003	0.0012667	0.00249539	0.0015556	0	0	0	0.000137506	0	0.000178595	0.0102211	0.00399256	0.0010848	0.00365634	0.0013693	0.00460453	0.00301974	0.012892	0.00670643	0.00145153	0.000137506
KAZ	0.00108607	0.00113563	5.89449e-05	0	0.0493205	0.000222497	3.94528e-07	0.000163477	7.05637e-06	5.0813e-05	0	1.236e-06	0.0520467	0.00289263	0.0022966	0.00183873	0.000360204	0.0453173	0.00106893	0.00531451	0.00306524	0.000859726	5.0813e-05	0	1.236e-06	0.0630659	8.47111e-05	0.000465679	6.95437e-05	0	0.0163859	0.000251224	8.2087e-07	3.92081e-05	9.7964e-07	4.252e-06	0	6.07664e-06	0.0173084	0.000633784	0.00056915	0.000549831	7.36348e-05	0.0146765	0.000459792	0.00333215	0.000994532	0.000375623	4.252e-06
KEN	0.0242242	0	0.0240339	0.00263247	0.056303	0.0153697	0.00642838	0	0	1.97455e-07	0	1.76213e-06	0.128994	0.0162812	0.000604168	0.0200617	0.00244609	0.0518517	0.0140565	0.00512281	0.00176967	0.000320463	1.97455e-07	0	1.76213e-06	0.112516	0.00604132	0	0.00734275	0.00134687	0.0370528	0.00982659	0.00383348	0	0	6.9293e-07	0	4.05846e-06	0.0654486	0.0042546	0.000165546	0.00633924	0.00123449	0.0337405	0.00914406	0.00565214	0.000772236	0.000363495	6.9293e-07
KGZ	0.000253116	0.000406131	9.14347e-05	0	0.0147257	0	0	9.82034e-06	0	0	0	1.36363e-07	0.0154864	0.00232252	0.00266463	0.00289503	0.000275348	0.0165064	0.000481998	0.00531451	0.00306524	0.000859726	0	0	1.36363e-07	0.0343855	6.43976e-05	3.97556e-05	1.81647e-05	0	0.00242264	0	0	1.14655e-06	0	0	0	7.06089e-08	0.00254617	0.000532645	0.000392382	0.000537907	6.01956e-05	0.00280931	0.000152248	0.00333215	0.000994532	0.000375623	0
KHM	0.000435995	0.00353414	0.000299311	0.000308694	0.00652354	0.00196049	0.0112437	0	0	0	0	2.2434e-06	0.0243081	0.00212218	0.00412338	0.000826597	0.000574417	0.00839605	0.002324	0.00531451	0.00306524	0.000859726	0	0	2.2434e-06	0.0276083	0.00015633	0.00196413	0.000284499	8.04608e-05	0.00572764	0.00167585	0.0213769	0	0	0	0	3.18454e-06	0.031269	0.000633172	0.00180581	0.000371285	0.00014443	0.00567142	0.00168978	0.00333215	0.000994532	0.000375623	0
KIR	0	0	0	0	0	0	0	0	0	0	0	0	0	0.0123779	0.00511644	0.0115105	0.00195558	0.0158796	0.00856408	0.00531451	0.00306524	0.000859726	0	0	0	0.0646436	0	0	0	0	0	0	0	0	0	0	0	0	0	0.00315194	0.000820907	0.00157546	0.000443818	0.003086	0.00202169	0.00333215	0.000994532	0.000375623	0
KNA	0	0	0	0	0	0	0	0	0	0	0	0	0	0.00894765	0.0184906	0.0192417	0.0123363	0.112686	0.00606762	0.00748527	0.00989785	0.00489759	0	0	0	0.200051	0	0	0	0	0	0	0	0	0	0	0	0	0	0.00149881	0.00192653	0.00379542	0.00240984	0.0206885	0.00150465	0.00487581	0.00531637	0.00119499	0
KOR	0.000110511	2.45928e-05	0	9.36158e-05	4.8269e-06	0	0.00011945	0	0	0.000148702	0	1.53504e-06	0.000503232	0.010762	0.015078	0.00581477	0.0023076	0.0133002	0.00891202	0.0295972	0.016118	0.00430285	0.000148702	0	1.53504e-06	0.106343	2.39586e-05	1.29998e-05	0	2.07128e-05	3.16025e-06	0	2.43843e-05	0	0	2.1483e-05	0	5.66e-06	0.000112359	0.0025331	0.00215491	0.00129118	0.000412677	0.00279053	0.00207107	0.0185094	0.00610617	0.00191155	2.1483e-05
KWT	4.84414e-07	0	0	0	0	0	0	0	0	0	0	0	4.84414e-07	0.0164904	0.00623065	0.00795977	0.00690449	0.0578414	0.0282694	0.00435962	0.00568812	0.00174236	0	0	0	0.135486	3.81217e-07	0	0	0	0	0	0	0	0	0	0	0	3.81217e-07	0.00443265	0.00136569	0.00254046	0.00129188	0.0125317	0.00685075	0.00213034	0.00199958	0.000492024	0
LAO	0.00427464	0.0138069	0.000332717	0.000116705	0.0155373	0.00954075	0.00801248	0	5.32112e-06	0	0	2.38522e-06	0.0516291	0.0055727	0.0136333	0.000914578	0.000405469	0.0176471	0.00980412	0.00531451	0.00306524	0.000859726	0	0	2.38522e-06	0.0572191	0.00321366	0.00976217	0.000331474	0.000116208	0.0166914	0.0157964	0.0213615	0	9.23894e-06	0	0	1.54275e-05	0.0672975	0.00342984	0.00926026	0.000462128	0.000183072	0.0167299	0.0155122	0.00333215	0.000994532	0.000375623	0
LBN	0.0125601	0	0	0	0.0376783	0.00722468	0	0	0	0	0	7.67857e-05	0.05754	0.0170508	0.00422249	0.00499304	0.00462911	0.0716051	0.0107063	0.00435962	0.00568812	0.00174236	0	0	7.67857e-05	0.125074	0.0013177	0	0	0	0.00355108	0.00066915	0	0	0	0	0	2.76981e-05	0.00556564	0.00253687	0.000892723	0.00148472	0.000634117	0.0124427	0.00196532	0.00213034	0.00199958	0.000492024	0
LBR	0	0	0.00427721	0	0	0.0336747	0.0102688	0	0	1.76841e-05	0	8.33457e-06	0.0482468	0.00179995	0.00196629	0.00613871	0.000212886	0.00368237	0.0336152	0.00512281	0.00176967	0.000320463	1.76841e-05	0	8.33457e-06	0.0546544	0	0	0.00932321	0	0	0.0946442	0.0460719	0	0	4.14237e-05	0	9.69877e-05	0.150178	0.000379524	0.000311282	0.00959729	7.25097e-05	0.00155101	0.093163	0.00565214	0.000772236	0.000363495	4.14237e-05
LBY	0.00276447	0.0011768	0.00791226	0.000270373	0.019693	0.00401599	0	0	0	3.77537e-05	0	7.27027e-05	0.0359433	0.00733385	0.00899011	0.0132779	0.000796293	0.0269117	0.00549736	0.00512281	0.00176967	0.000320463	3.77537e-05	0	7.27027e-05	0.0701306	0.00200464	0.00192749	0.00599064	0.00018743	0.0161124	0.00501007	0	0	0	6.03902e-05	0	0.000223189	0.0315162	0.00251869	0.0026203	0.0067041	0.000378169	0.0193595	0.00589829	0.00565214	0.000772236	0.000363495	6.03902e-05
LCA	0	0	1.00582	0	0	0	0	0	0.0285177	0	0	0.0124371	1.04677	0.00737816	0.0169807	1.01611	0.00590759	0.119033	0.0061441	0.00748527	0.00989785	0.00489759	0	0	0.0124371	1.20627	0	0	0.0728709	0	0	0	0	0	0.00215843	0	0	0.00579675	0.0808261	0.00149633	0.001758	0.0759915	0.00192531	0.02482	0.00226654	0.00487581	0.00531637	0.00119499	0
LKA	0.0428854	0.0275224	0.0242258	0	0.0283196	8.37183e-05	0.00147628	0.128934	0	5.80097e-05	0	0.00161706	0.255122	0.0250134	0.0238768	0.0108032	0.000307291	0.0252996	0.000578877	0.00531451	0.00306524	0.000859726	5.80097e-05	0	0.00161706	0.0967937	0.00848525	0.0066432	0.00712032	0	0.00789433	2.34634e-05	0.00124092	0.0299101	0	2.07071e-05	0	0.00268431	0.0640226	0.00473234	0.00532106	0.00316855	6.43632e-05	0.0068497	0.000198879	0.00333215	0.000994532	0.000375623	2.07071e-05
LSO	0.000269937	0.00620087	0.00689361	0	0.2364	0	0	0	0.000360463	0	0	4.92014e-06	0.25013	0.00162863	0.00766825	0.00899199	0.000314729	0.242316	0.00126368	0.00512281	0.00176967	0.000320463	0	0	4.92014e-06	0.269401	1.40785e-05	0.000339054	0.00079733	0	0.0215863	0	0	0	2.19484e-05	0	0	6.6342e-06	0.0227654	0.000396902	0.000564828	0.00143556	9.04295e-05	0.0233124	0.000645516	0.00565214	0.000772236	0.000363495	0
LTU	0.000103602	1.01586e-05	7.16401e-05	0	0.000282362	1.62867e-05	0.000342906	0	1.89981e-05	5.46963e-07	0	1.85472e-06	0.000848355	0.00392395	0.00317198	0.00418323	0.000475875	0.00488964	0.000662664	0.00788136	0.00249533	0.00127282	5.46963e-07	0	1.85472e-06	0.0289593	8.46916e-05	8.54233e-06	6.62713e-05	0	0.000296922	2.08197e-05	0.000834658	0	2.18842e-05	4.55912e-07	0	1.22143e-05	0.00134646	0.00107059	0.000725469	0.00105843	8.08406e-05	0.000998905	0.000182766	0.00284026	0.000745119	0.000322491	4.55912e-07
LUX	0.000574642	0	0	0	0.000145933	0	1.23209e-05	4.97078e-05	0	0	0	5.13677e-05	0.000833972	0.0248963	0.0249984	0.0239795	0.00595882	0.0568266	0.00851574	0.0645395	0.0374976	0.00925328	0	0	5.13677e-05	0.256517	0.000305861	0	0	0	9.79199e-05	0	2.17561e-05	3.31406e-05	0	0	0	0.000193129	0.000651806	0.00608275	0.0050547	0.00620003	0.00137452	0.0132987	0.00300286	0.039209	0.0141704	0.00375178	0
LVA	6.42986e-05	2.57804e-05	3.3739e-05	0	0.000423517	3.05326e-05	0.000366649	0	2.0862e-06	0	0	1.52834e-06	0.000948132	0.00451692	0.00358348	0.0055382	0.000534648	0.0058599	0.000690634	0.00793305	0.00249775	0.00113736	0	0	1.52834e-06	0.0322935	5.07045e-05	2.06814e-05	3.05007e-05	0	0.000449909	3.98215e-05	0.000774474	0	2.37166e-06	0	0	1.00413e-05	0.0013785	0.00119902	0.000814277	0.00147649	9.24387e-05	0.00120824	0.000202991	0.003005	0.000645675	0.000279783	0
MAC	0	0	0	0	0	0	0	0	0	0	0	0	0	0.00861739	0.00529783	0.00521478	0.00177042	0.0130671	0.00178662	0.00163299	0.00108846	0.00120534	0	0	0	0.0396809	0	0	0	0	0	0	0	0	0	0	0	0	0	0.00254606	0.00113701	0.00119605	0.000736871	0.00469636	0.000544306	0.00126171	0.000406839	0.000384259	0
MAR	0.00407272	0.00335675	0.000342879	0.00756286	0.0428486	0.000711683	0.0108654	0.00111978	0	2.96069e-06	0	5.66277e-06	0.0708893	0.00457302	0.00353894	0.00179274	0.00511514	0.0306121	0.00105114	0.00512281	0.00176967	0.000320463	2.96069e-06	0	5.66277e-06	0.0539046	0.000907522	0.00215164	0.000126979	0.00101721	0.00586218	0.000324627	0.00196428	0.000212906	0	3.24081e-06	0	1.78764e-05	0.0125885	0.0011212	0.00199095	0.000621415	0.000732721	0.00507034	0.000731741	0.00565214	0.000772236	0.000363495	3.24081e-06
MDA	0	0	8.6011e-05	0	5.9229e-05	0	4.73879e-07	0	0	0	0	3.78954e-06	0.000149503	0.00143189	0.00112525	0.00174974	0.000343676	0.00442778	0.00039206	0.00651084	0.00118232	0.000294843	0	0	3.78954e-06	0.0174622	0	0	8.17617e-05	0	6.20217e-05	0	1.32555e-06	0	0	0	0	2.50365e-05	0.000170145	0.000309758	0.000227786	0.000398329	6.24657e-05	0.000874833	0.000131659	0.000872989	0.000219772	8.55512e-05	0
MDG	0.00118436	0.0525179	0.0434995	0	0.403352	0.193662	0.0801672	0.0124315	0.00315513	3.64279e-05	0	4.17112e-06	0.79001	0.00183985	0.0469364	0.0390953	0.000154139	0.372552	0.178297	0.00512281	0.00176967	0.000320463	3.64279e-05	0	4.17112e-06	0.646129	0.000838507	0.0399266	0.0378023	0	0.300654	0.18501	0.128489	0.0111708	0.01359	2.31369e-05	0	1.79917e-05	0.717522	0.000935723	0.0358471	0.0333135	5.53965e-05	0.277044	0.170261	0.00565214	0.000772236	0.000363495	2.31369e-05
MDV	0	0	0	0	0	0	0	0	0	0	0	0	0	0.00955156	0.00678358	0.00522233	0.00102687	0.00968831	0.00258192	0.00531451	0.00306524	0.000859726	0	0	0	0.044094	0	0	0	0	0	0	0	0	0	0	0	0	0	0.00226855	0.00146775	0.00155456	0.000265342	0.00208325	0.000807514	0.00333215	0.000994532	0.000375623	0
MEX	0.0088297	0.0107271	0.0425491	0.0108405	0.0746456	0.0073162	0.00296371	0.00144039	0	0.00212299	0	0.000333698	0.161769	0.00976079	0.00891425	0.029543	0.0118054	0.0760771	0.00792528	0.00334768	0.00251452	0.000665522	0.00212299	0	0.000333698	0.15301	0.00401336	0.00196418	0.0191728	0.00551518	0.0331863	0.00569162	0.00308782	0.00173397	0	0.000932973	0	0.000613936	0.0759121	0.00394345	0.00180008	0.012267	0.00545889	0.0318435	0.00504468	0.00272125	0.00166613	0.000188046	0.000932973
MKD	0.0079279	0.0139408	0	0	0.0492502	0	0.020147	0	0	0	0	0.000113708	0.0913796	0.0106165	0.015849	0.00339832	0.00152226	0.0584851	0.000936225	0.00651084	0.00118232	0.000294843	0	0	0.000113708	0.0989091	0.000682943	0.00406807	0	0	0.00445121	0	0.00147316	0	0	0	0	6.24768e-05	0.0107379	0.00140973	0.00412345	0.00104095	0.000247242	0.00695521	0.000346973	0.000872989	0.000219772	8.55512e-05	0
MLI	8.65709e-05	9.03803e-05	7.15767e-06	0	6.91295e-05	0	0	0	0	0	0	4.37455e-07	0.000253676	0.00118084	0.000790638	0.00137494	0.000175972	0.00291956	0.0006874	0.00512281	0.00176967	0.000320463	0	0	4.37455e-07	0.0143427	0.000427643	0.000103423	6.55649e-05	0	0.00070524	0	0	0	0	0	0	1.91874e-05	0.00132106	0.000730917	0.000255276	0.000459907	6.26182e-05	0.00196225	0.00054453	0.00565214	0.000772236	0.000363495	0
MLT	0	0	0	0	0	0	0	0	0	0	0	0	0	0.0097477	0.0104748	0.0118994	0.00245031	0.0287038	0.0042786	0.0179694	0.00691049	0.00212204	0	0	0	0.0945566	0	0	0	0	0	0	0	0	0	0	0	0	0	0.00200076	0.00163361	0.00249371	0.000532991	0.00628279	0.0012995	0.00727766	0.00201063	0.00060215	0
MMR	0.00566346	0.00719126	0.000878526	8.28299e-06	0.00692551	0.00317156	0.0213467	5.5081e-06	1.96791e-05	3.80666e-07	0	2.50997e-06	0.0452134	0.00488633	0.00561486	0.00110331	0.00029333	0.00774492	0.00290353	0.00531451	0.00306524	0.000859726	3.80666e-07	0	2.50997e-06	0.0317886	0.0025399	0.00554081	0.000586894	3.67777e-06	0.00430086	0.00180799	0.0320198	1.41268e-05	3.41684e-05	3.18558e-07	0	1.83052e-05	0.0468669	0.00193596	0.00365974	0.000513287	7.13891e-05	0.00377693	0.00153078	0.00333215	0.000994532	0.000375623	3.18558e-07
MNE	0	0.0171296	0.000222789	0	0.0728408	0	0.0150609	0	0	0.0179546	0	0.000103863	0.123313	0.000914314	0.000837726	0.000522408	0.000235499	0.00321562	0.000165049	0.00651084	0.00118232	0.000294843	0.0179546	0	0.000103863	0.0319371	0	0.000515925	7.10399e-06	0	0.00325617	0	0.00195448	0	0	0.000500679	0	1.25391e-05	0.0062469	0.000152476	0.00014362	0.000178098	3.31801e-05	0.000334561	4.02734e-05	0.000872989	0.000219772	8.55512e-05	0.000500679
MNG	4.0091e-06	1.82793e-06	7.29107e-05	0.0002522	0.0237088	0.000924809	4.16729e-07	0	0	0	0	1.23018e-05	0.0249773	0.00184663	0.00177208	0.00163737	0.000532093	0.0260408	0.00139792	0.00531451	0.00306524	0.000859726	0	0	1.23018e-05	0.0424787	1.71824e-05	7.96521e-06	9.3465e-05	0.000308703	0.0290312	0.00184753	3.48654e-06	0	0	0	0	0.000156968	0.0314665	0.000462135	0.000376848	0.000577256	0.000368146	0.0290258	0.00196555	0.00333215	0.000994532	0.000375623	0
MOZ	0	0	0.0123999	0	0.0458929	0.00565284	0.0287142	0	0	0	0	2.74192e-06	0.0926626	0.00113162	0.00109417	0.0131174	0.000250946	0.0581869	0.00631817	0.00512281	0.00176967	0.000320463	0	0	2.74192e-06	0.0873149	0	0	0.00139184	0	0.00599294	0.00151327	0.0109641	0	0	0	0	1.65189e-06	0.0198638	0.000339599	0.000174371	0.0016416	8.32862e-05	0.00725828	0.00197272	0.00565214	0.000772236	0.000363495	0
MRT	1.05811e-06	9.49667e-07	9.41164e-07	0	1.13182e-05	0	0	0	0	0	0	1.72747e-07	1.44399e-05	0.00172953	0.000828924	0.00179079	0.000189828	0.00318441	0.000696005	0.00512281	0.00176967	0.000320463	0	0	1.72747e-07	0.0156326	2.13855e-05	1.94999e-05	2.18194e-05	0	0.000258954	0	0	0	0	0	0	6.49385e-06	0.000328153	0.000588124	0.000219698	0.000450977	6.71598e-05	0.00163642	0.000552036	0.00565214	0.000772236	0.000363495	0
MUS	0	0	0.0849006	0	0	0	0.00363591	0	0.00461336	0	0	0.00215415	0.095304	0.00687824	0.00823489	0.0595285	0.00342777	0.126778	0.0129678	0.00512281	0.00176967	0.000320463	0	0	0.00215415	0.227182	0	0	0.0266182	0	0	0	0.00254989	0	0.00140224	0	0	0.00441268	0.034983	0.00195479	0.00112881	0.0179371	0.000746564	0.00816794	0.00313095	0.00565214	0.000772236	0.000363495	0
MWI	0	0	0.0063376	0	0.0451955	0.00298924	0.00478139	0.000311656	0.00227245	2.67552e-06	0	9.37393e-07	0.0618914	0.000455876	0.000797804	0.00698495	0.000154748	0.0466364	0.00343288	0.00512281	0.00176967	0.000320463	2.67552e-06	0	9.37393e-07	0.0656793	0	0	0.00321878	0	0.0164199	0.0011465	0.00466081	0.00108619	0.001083	2.68993e-06	0	2.49227e-06	0.0276203	0.000111263	0.000116027	0.00333578	5.59394e-05	0.0166509	0.00159974	0.00565214	0.000772236	0.000363495	2.68993e-06
MYS	0.108151	0.0347187	0.0014705	0.00510311	0.00628844	0.0452747	0.0239853	0.0462746	0.0153323	2.66639e-05	0	0.000688533	0.287314	0.0277455	0.010022	0.00467693	0.00407013	0.00982619	0.0226203	0.00531451	0.00306524	0.000859726	2.66639e-05	0	0.000688533	0.0889156	0.023676	0.0116774	0.000811283	0.00134686	0.0016897	0.0169832	0.0158737	0.0204776	0.00412727	1.13259e-05	0	0.00112622	0.0978005	0.00721861	0.00266721	0.00132874	0.000977282	0.00229028	0.0081159	0.00333215	0.000994532	0.000375623	1.13259e-05
NAM	3.48474e-05	0	0.000403789	0	0.0741376	0.0120904	0	0	0	0	0	0.000118728	0.0867854	0.00251042	0.00227414	0.00321039	0.00035343	0.0417388	0.00741985	0.00512281	0.00176967	0.000320463	0	0	0.000118728	0.0648388	1.80515e-05	0	0.000376318	0	0.0226406	0.00257592	0	0	0	0	0	0.000289418	0.0259003	0.000704035	0.000566274	0.00132702	0.000130285	0.0132963	0.00200358	0.00565214	0.000772236	0.000363495	0
NCL	0	0	0.00925046	0	0	0	0	0	0	0	0	0.000516441	0.0097669	0.0101943	0.00626289	0.0195302	0.00174538	0.0121434	0.00580082	0.00531451	0.00306524	0.000859726	0	0	0.000516441	0.065433	0	0	0.0158684	0	0	0	0	0	0	0	0	0.00264521	0.0185136	0.00246889	0.0010063	0.0172676	0.000296433	0.00212169	0.00133634	0.00333215	0.000994532	0.000375623	0
NER	0	0	5.64017e-05	0	0	0	0	5.4416e-07	2.04113e-07	0	0	0	5.715e-05	0.000964167	0.000493567	0.00108325	0.000155052	0.00256252	0.000609864	0.00512281	0.00176967	0.000320463	0	0	0	0.0130814	0	0	0.000602121	0	0	0	0	4.98802e-06	2.07678e-06	0	0	0	0.000609186	0.000317572	0.000149189	0.000942005	5.7142e-05	0.00125945	0.000524366	0.00565214	0.000772236	0.000363495	0
NGA	1.27034e-06	0	0.00687788	1.31678e-05	0.000912615	0.00167147	0.000759894	0	5.19846e-06	0	0	1.51998e-07	0.0102416	0.000649139	0.000347035	0.0028164	0.000210547	0.0040494	0.00156998	0.00512281	0.00176967	0.000320463	0	0	1.51998e-07	0.0168556	1.16084e-05	0	0.0067727	4.33113e-06	0.00485667	0.00202651	0.000615735	0	3.60853e-05	0	0	3.64176e-07	0.014324	0.000233139	0.000113779	0.00253813	7.72527e-05	0.00385851	0.00153496	0.00565214	0.000772236	0.000363495	0
NIC	0.00012581	0.0164752	0.0251834	0	0.208065	0.00262221	0.010412	0.00711704	0	0	0	8.67441e-05	0.270087	0.00501979	0.0186426	0.0246781	0.00588211	0.175858	0.00281445	0.00748527	0.00989785	0.00489759	0	0	8.67441e-05	0.255262	4.27632e-05	0.00407884	0.0143057	0	0.0958882	0.00229704	0.017513	0.00978306	0	0	0	0.000262221	0.144171	0.00145714	0.00435176	0.0127256	0.00168757	0.0774202	0.00204148	0.00487581	0.00531637	0.00119499	0
NLD	0.000100158	0	0	0.000123949	7.38336e-06	2.1848e-06	0	0.000216563	2.5196e-05	7.15698e-06	0	4.76201e-06	0.000487353	0.0153845	0.0203668	0.0136931	0.00351866	0.0357229	0.00323747	0.0227119	0.0155704	0.00441413	7.15698e-06	0	4.76201e-06	0.134632	6.96913e-05	0	0	9.6883e-05	6.52779e-06	2.31571e-06	0	0.000190525	2.51841e-05	5.05121e-06	0	2.35901e-05	0.000419769	0.00396448	0.00317476	0.00225645	0.000919176	0.010212	0.00124252	0.0137099	0.00679449	0.00160029	5.05121e-06
NOR	6.85991e-06	0.000320964	7.54471e-05	0	0.000140424	0.000195368	0.000128126	8.57933e-06	0	7.22496e-06	0	4.72861e-06	0.000887722	0.0107358	0.0117227	0.0148611	0.00190225	0.0182182	0.00257917	0.0191307	0.0116547	0.00490084	7.22496e-06	0	4.72861e-06	0.0957174	5.5795e-06	2.28873e-05	1.1115e-05	0	1.37279e-05	3.75381e-05	0.000297305	3.57843e-06	0	9.14198e-07	0	5.50479e-06	0.00039815	0.00281677	0.00191377	0.00349541	0.000453816	0.00594989	0.00122348	0.00969621	0.00521316	0.00169057	9.14198e-07
NPL	0.00920868	0.0385576	0.00635314	0.000538225	0.0345162	0	0.00274967	2.12362e-05	0.000149931	0	0	6.04605e-06	0.0921007	0.0102815	0.0384213	0.00698793	0.00076322	0.0331938	0.000574768	0.00531451	0.00306524	0.000859726	0	0	6.04605e-06	0.0994681	0.00227014	0.00976442	0.00198018	0.000166006	0.00992204	0	0.00200003	1.48676e-05	4.46048e-05	0	0	1.09652e-05	0.0261733	0.00255033	0.00962475	0.00215672	0.000210764	0.0093375	0.000179723	0.00333215	0.000994532	0.000375623	0
NZL	0.0102981	0.00223562	0	0.0161268	0.0658784	0.0120054	0.00404926	0	0.000151705	0.0200763	0	0.000424469	0.131246	0.0155199	0.0105338	0.00823572	0.00410899	0.0183913	0.00415797	0.00531451	0.00306524	0.000859726	0.0200763	0	0.000424469	0.0906879	0.00106009	9.48895e-05	0	0.00196376	0.00843246	0.00161655	0.000935965	0	2.06905e-05	0.00226115	0	0.000371892	0.0167574	0.00306216	0.00113992	0.00130554	0.000533651	0.00258375	0.00073181	0.00333215	0.000994532	0.000375623	0.00226115
OMN	0	0	0.000287916	0.000622649	0.00925629	0	0	0	5.11002e-08	1.83303e-05	0	9.60915e-06	0.0101948	0.00810424	0.0042465	0.0058515	0.00382614	0.0240286	0.0102325	0.00435962	0.00568812	0.00174236	1.83303e-05	0	9.60915e-06	0.0681075	0	0	0.00010298	0.000217712	0.0041417	0	0	0	6.59654e-08	1.08257e-05	0	8.68126e-06	0.00448196	0.0021161	0.000812065	0.00171159	0.000865626	0.00749892	0.00279264	0.00213034	0.00199958	0.000492024	1.08257e-05
PAK	0.000276971	2.41632e-05	0.000367136	0.000394616	0.00193364	1.9314e-05	0.00135211	4.30283e-05	0	0	0	9.951e-08	0.00441107	0.00217619	0.00152358	0.000932304	0.000567358	0.00400437	0.000959844	0.00531451	0.00306524	0.000859726	0	0	9.951e-08	0.0194032	0.000131213	9.06854e-05	0.000201035	5.69193e-05	0.000404589	7.10503e-05	0.000378706	1.44997e-05	0	0	0	9.37265e-07	0.00134963	0.000548076	0.000333134	0.000266967	0.000133513	0.000862425	0.000300003	0.00333215	0.000994532	0.000375623	0
PAN	0.0164987	0.0812054	0.00855784	0.00407784	1.72246	0.078902	0.0051476	0.00302671	0.00432439	0.00132172	0	0.0013247	1.92685	0.0184039	0.0758812	0.0126249	0.00771782	1.5825	0.0724276	0.00748527	0.00989785	0.00489759	0.00132172	0	0.0013247	1.79448	0.00460948	0.0251507	0.00274495	0.00217031	0.298461	0.0145011	0.00451957	0.0010379	0.00159905	9.3889e-05	0	0.00350997	0.358398	0.00497726	0.0228553	0.00395064	0.00309316	0.279058	0.0135268	0.00487581	0.00531637	0.00119499	9.3889e-05
PER	0.0153658	0.0196677	0.0231996	0.00241224	0.227694	0.0190271	0.0071491	0.0225789	0	8.80377e-05	0	0.000220907	0.337404	0.00782565	0.0155304	0.0204395	0.00511861	0.178689	0.0137303	0.00748527	0.00989785	0.00489759	8.80377e-05	0	0.000220907	0.263924	0.00895318	0.0163181	0.0205082	0.00166327	0.204657	0.0242735	0.019365	0.031006	0	4.50346e-05	0	0.0011798	0.327969	0.00394603	0.0106158	0.0154235	0.0021221	0.147032	0.0167575	0.00487581	0.00531637	0.00119499	4.50346e-05
PHL	0.22717	0.291173	0.0412077	0.0170411	0.0205779	0.0371893	0.310891	0.00814767	0.00741255	0	0	0.00032609	0.961136	0.13083	0.115391	0.0191032	0.0140328	0.0201008	0.0307416	0.00531451	0.00306524	0.000859726	0	0	0.00032609	0.339765	0.0415703	0.0330763	0.00969153	0.00329383	0.00337659	0.00830731	0.129817	0.00251107	0.00168163	0	0	0.000390726	0.233716	0.0240164	0.0138928	0.00452431	0.00273454	0.00355167	0.00699612	0.00333215	0.000994532	0.000375623	0
PNG	0	0	0.0388541	0	0.0244833	0.0433694	0	0	0.0108776	9.52807e-05	0	0	0.11768	0.00148052	0.00123618	0.0340451	0.000911714	0.0202898	0.0298668	0.00531451	0.00306524	0.000859726	9.52807e-05	0	0	0.0971648	0	0	0.0110575	0	0.00518791	0.0168445	0	0	0.00499669	2.71474e-05	0	0	0.0381138	0.000398592	0.000208154	0.00949973	0.000162689	0.00422668	0.0110189	0.00333215	0.000994532	0.000375623	2.71474e-05
POL	0.00149789	0.000145996	0.000542617	6.95779e-05	0.00221462	3.99121e-05	0.00467878	0	0.0152924	9.55058e-06	0	2.12373e-05	0.0245126	0.00386821	0.0027066	0.0029957	0.000560454	0.00606793	0.000650349	0.00533528	0.00191093	0.00625085	9.55058e-06	0	2.12373e-05	0.0303771	0.000505831	7.95907e-05	0.000369294	2.48726e-05	0.00061821	5.01587e-06	0.00116455	0	0.00277503	5.54462e-06	0	3.59471e-05	0.00558389	0.00111072	0.00065667	0.000946791	0.000108157	0.0012031	0.000179909	0.00190225	0.00064152	0.00119425	5.54462e-06
PRI	0.359321	0	0	0	1.22944	0	0	0	0	0.0227222	0	0.0264498	1.63793	0.3613	0.00276475	0.00336351	0.00345	1.25456	0.00077718	0.00748527	0.00989785	0.00489759	0.0227222	0	0.0264498	1.69767	0.011975	0	0	0	0.0835853	0	0	0	0	0.000709077	0	0.0141648	0.110434	0.0124255	0.000338057	0.000906061	0.000983154	0.0924329	0.000381769	0.00487581	0.00531637	0.00119499	0.000709077
PRK	3.95517e-06	0.00029128	0.00036891	0	0.000289551	1.46526e-05	0.000436467	0	0.000197578	8.17758e-07	0	7.45643e-06	0.00161067	0.0020594	0.00160101	0.00107139	0.00025759	0.00260451	0.000474874	0.00531451	0.00306524	0.000859726	8.17758e-07	0	7.45643e-06	0.0173165	2.20216e-06	0.000130593	0.000238163	0	0.000138011	5.26156e-06	0.000305686	0	3.68561e-05	3.68714e-07	0	2.74016e-05	0.000884544	0.000642488	0.000375219	0.000459675	5.67561e-05	0.000583921	0.000151987	0.00333215	0.000994532	0.000375623	3.68714e-07
PRT	0.00993177	0.0358349	0.000181862	0.0157202	0.0281391	0.00217168	0.0192139	0.00295782	0	0.000745687	0	0.000106873	0.115004	0.0179905	0.0405741	0.041775	0.0179164	0.0652053	0.00444992	0.0237859	0.00744975	0.00481384	0.000745687	0	0.000106873	0.224813	0.000627166	0.00178301	5.39378e-06	0.000996735	0.0012136	8.73987e-05	0.00128657	0.000665547	0	2.08165e-05	0	1.66473e-05	0.00670289	0.00263667	0.0031674	0.00347528	0.00131721	0.00501284	0.000699816	0.00833223	0.00237696	0.000892567	2.08165e-05
PRY	0.000111592	0.0021715	0.0016526	0	0.00668406	9.05256e-05	0	0	5.2485e-07	1.078e-07	0	5.43442e-07	0.0107115	0.00236732	0.00434389	0.00689145	0.00347034	0.0298696	0.000887869	0.00748527	0.00989785	0.00489759	1.078e-07	0	5.43442e-07	0.0701119	0.000207995	0.00434232	0.00412451	0	0.0206283	0.00030884	0	0	5.8817e-06	1.05976e-06	0	6.28641e-06	0.0296252	0.000747887	0.00303802	0.00414814	0.00099586	0.0228551	0.000613162	0.00487581	0.00531637	0.00119499	1.05976e-06
PYF	0	0	0	0	0	0	0	0	0	0	0	0	0	0.0127862	0.00883554	0.015052	0.0111197	0.0732905	0.0167618	0.00748527	0.00989785	0.00489759	0	0	0	0.160126	0	0	0	0	0	0	0	0	0	0	0	0	0	0.00330742	0.00139107	0.00283377	0.00507531	0.0179649	0.00371883	0.00487581	0.00531637	0.00119499	0
QAT	0	0	6.46179e-07	0	0	0	0	0	0	0	0	0	6.46179e-07	0.00538331	0.0038884	0.00279035	0.00652872	0.0499522	0.0227618	0.00435962	0.00568812	0.00174236	0	0	0	0.103095	0	0	5.52861e-07	0	0	0	0	0	0	0	0	0	5.52861e-07	0.00128574	0.000741731	0.000595133	0.00117991	0.0107267	0.00570296	0.00213034	0.00199958	0.000492024	0
ROU	0.000419085	0.0034175	0.00215874	0.000171844	0.00709899	0.000167584	0.0175028	0.000273231	0	3.71349e-05	0	9.11223e-05	0.031338	0.00299698	0.00518281	0.00404858	0.000901937	0.0132538	0.000833303	0.0110552	0.00116229	0.000639689	3.71349e-05	0	9.11223e-05	0.0402028	3.07971e-05	0.000658534	0.00138001	0.00011249	0.00102635	2.24124e-05	0.0019155	1.94879e-05	0	1.43225e-06	0	0.00012256	0.00528957	0.000615293	0.000960977	0.00159419	0.000210533	0.00222919	0.000244213	0.00184958	0.000315306	0.000150853	1.43225e-06
ROW	0.00378473	0	0.34561	0.000483108	0.0400498	0.0255345	0.000888944	0.000712808	0.00196592	0.000388258	0	0.00115422	0.420572	0.00492914	0.00149883	0.343175	0.000908352	0.0443277	0.0258945	0.00531451	0.00306524	0.000859726	0.000388258	0	0.00115422	0.431515	0.000828531	0	0.0219959	5.37911e-05	0.0138576	0.00940856	0.000565172	0.000145175	0.000959419	8.98583e-05	0	0.00130167	0.0492057	0.00111057	0.000317674	0.0216141	0.000159957	0.0151145	0.00951706	0.00333215	0.000994532	0.000375623	8.98583e-05
RUS	0.000491666	0.00125442	0.000833523	0.000275776	0.0117516	0.000572339	0.00712689	0.00121303	0.000349379	2.74929e-06	0	8.76569e-06	0.0238802	0.00375912	0.0026868	0.0035284	0.000776237	0.0154659	0.001574	0.00209327	0.000874448	0.000356307	2.74929e-06	0	8.76569e-06	0.031126	0.0001265	0.000331241	0.000551377	4.11521e-05	0.00334514	0.000372386	0.00952727	0.000498324	7.04646e-05	2.52554e-06	0	1.44023e-05	0.0148808	0.000970978	0.000604728	0.00101006	0.000169632	0.00516797	0.000672283	0.00129003	0.000291824	0.000103314	2.52554e-06
RWA	0	0	0.0205262	0	0.0043463	0.00339008	0.00863463	5.22709e-05	0.00282077	2.04504e-05	0	0	0.0397907	0.000470368	0.000350829	0.012409	0.000138424	0.0068249	0.00379907	0.00512281	0.00176967	0.000320463	2.04504e-05	0	0	0.031226	0	0	0.0216405	0	0.00405557	0.00483044	0.00776798	4.88478e-05	0.0024319	1.58087e-05	0	0	0.040791	0.00012487	0.000106166	0.0118473	5.34358e-05	0.00508532	0.00511727	0.00565214	0.000772236	0.000363495	1.58087e-05
SAU	0.000216342	2.46021e-05	0.000117691	0	0.00192738	0.00348072	0	0	7.60817e-06	1.2999e-06	0	9.56937e-07	0.0057766	0.00938508	0.00465331	0.0060327	0.0025402	0.021046	0.00907037	0.00435962	0.00568812	0.00174236	1.2999e-06	0	9.56937e-07	0.06452	8.43794e-05	2.10223e-05	0.000116277	0	0.0007761	0.00151301	0	0	2.40045e-05	6.19074e-07	0	2.83388e-06	0.00253825	0.002555	0.000957576	0.00214651	0.000560301	0.00458959	0.00270364	0.00213034	0.00199958	0.000492024	6.19074e-07
SCG	0	0	0	0	0	0	0	0	0	0	0	0	0	0.00881217	0.00810818	0.0060383	0.000779142	0.0116507	0.00141728	0.00651084	0.00118232	0.000294843	0	0	0	0.0447937	0	0	0	0	0	0	0	0	0	0	0	0	0	0.00146012	0.00134364	0.00170814	0.000180237	0.00216084	0.000401319	0.000872989	0.000219772	8.55512e-05	0
SDN	8.18008e-05	0	0.0175271	0.000215741	0.0309444	0.00460346	1.41432e-05	5.57797e-06	0.000438369	3.30156e-09	0	1.00811e-07	0.0538307	0.00180113	0.000605032	0.0113668	0.000337292	0.0276834	0.00435403	0.00512281	0.00176967	0.000320463	3.30156e-09	0	1.00811e-07	0.0533606	0.00135764	0	0.00667925	0.00050628	0.0191321	0.00399376	0.000227213	3.90547e-05	0.00168902	6.26636e-08	0	4.2528e-06	0.0336287	0.00109789	0.000151351	0.00398055	0.00047203	0.0167861	0.00377574	0.00565214	0.000772236	0.000363495	6.26636e-08
SEN	7.68207e-05	4.003e-06	4.24731e-06	0.000128823	0.000604648	9.66777e-05	0.000151689	0.000138698	0	0	0	2.00737e-06	0.00120761	0.00330136	0.000948419	0.00165567	0.000490419	0.00504079	0.00115246	0.00512281	0.00176967	0.000320463	0	0	2.00737e-06	0.0198041	0.00057883	4.4297e-05	3.94027e-05	0.000824335	0.00462069	0.00090524	0.00166069	0.000734146	0	0	0	6.31443e-05	0.00947077	0.00169385	0.000312824	0.000475024	0.000898694	0.00617861	0.00154275	0.00565214	0.000772236	0.000363495	0
SGP	0	0	0	0	0.00041806	0	0	0	0	0.00192518	0	0	0.00234324	0.00903078	0.00707479	0.00443321	0.00128396	0.0103768	0.00461257	0.00531451	0.00306524	0.000859726	0.00192518	0	0	0.0479768	0	0	0	0	0.000177965	0	0	0	0	0.000584701	0	0	0.000762666	0.00220047	0.00138068	0.000835139	0.000316939	0.00319385	0.00137708	0.00333215	0.000994532	0.000375623	0.000584701
SLB	0	0	0.633182	0	0	0	0.0180662	0	0.000293508	0	0	0	0.651542	0.00344069	0.00207657	0.620319	0.000605003	0.0150458	0.0191949	0.00531451	0.00306524	0.000859726	0	0	0	0.669921	0	0	0.130683	0	0	0	0.0076046	0	5.6534e-05	0	0	0	0.138344	0.000963062	0.000381506	0.128153	0.000151645	0.00321068	0.00721601	0.00333215	0.000994532	0.000375623	0
SLE	0	1.09308e-05	0.00420626	0	0.000922583	0.00387669	2.03623e-05	0	0	5.36424e-07	0	9.01274e-07	0.00903827	0.00103292	0.00051391	0.00519685	0.000295025	0.00665097	0.00466935	0.00512281	0.00176967	0.000320463	5.36424e-07	0	9.01274e-07	0.0255734	0	5.01246e-05	0.00909019	0	0.00235834	0.0109013	9.49382e-05	0	0	2.31983e-06	0	1.2573e-05	0.0225098	0.000348398	0.000180908	0.00930756	9.7129e-05	0.00448156	0.0109603	0.00565214	0.000772236	0.000363495	2.31983e-06
SLV	0	0.0138485	0.015085	0.0288883	0.0262817	0	0.000464587	0	0	3.7266e-05	0	5.0743e-05	0.0846561	0.00735019	0.0158026	0.0321241	0.0394464	0.104777	0.00269284	0.00748527	0.00989785	0.00489759	3.7266e-05	0	5.0743e-05	0.224561	0	0.0102622	0.00899738	0.0152395	0.0195481	0	0.00106071	0	0	9.48126e-06	0	0.0002221	0.0553395	0.0024028	0.0094582	0.0174594	0.0183946	0.0498237	0.00115012	0.00487581	0.00531637	0.00119499	9.48126e-06
SOM	0	4.80356e-05	0.00174097	0.00227153	0.0409771	0.00577024	0	0	7.57792e-07	8.12761e-06	0	3.78528e-07	0.0508171	0.000713777	0.000518919	0.00287641	0.00254508	0.0406733	0.00604207	0.00512281	0.00176967	0.000320463	8.12761e-06	0	3.78528e-07	0.060591	0	0.00013144	0.00182247	0.00187579	0.0533178	0.00876412	0	0	2.68635e-06	4.7113e-06	0	2.43674e-06	0.0659215	0.000219943	0.00026231	0.00213394	0.00191935	0.0501641	0.00860676	0.00565214	0.000772236	0.000363495	4.7113e-06
SRB	0.000303461	0.00352331	0.00186509	0.00300853	0.022327	5.13884e-05	0.0135079	0	0	2.74651e-06	0	9.60367e-06	0.044599	0.00065572	0.000613765	0.000283237	0.00021172	0.00246342	0.000164642	0.00651084	0.00118232	0.000294843	2.74651e-06	0	9.60367e-06	0.0123929	0.000129074	0.00156649	0.000920448	0.00143446	0.0086186	3.48196e-05	0.00733463	0	0	1.39644e-06	0	3.10117e-05	0.0200709	0.000126945	0.000101313	6.81482e-05	2.18423e-05	0.000240704	3.99981e-05	0.000872989	0.000219772	8.55512e-05	1.39644e-06
SSD	0	0	0	0	0	0	0	0	0	0	0	0	0	0.000371225	0.000364583	0.000962674	0.000146932	0.00282896	0.000548597	0.00512281	0.00176967	0.000320463	0	0	0	0.0124359	0	0	0	0	0	0	0	0	0	0	0	0	0	8.36763e-05	0.000103544	0.000321917	5.80761e-05	0.00123917	0.000509061	0.00565214	0.000772236	0.000363495	0
STP	0	0	135.366	0	0	0	0	0	0	0	0	0	135.366	0.00341332	0.00438094	135.334	0.000499559	0.00803174	0.00076572	0.00512281	0.00176967	0.000320463	0	0	0	135.358	0	0	5.85716	0	0	0	0	0	0	0	0	0	5.85716	0.000623343	0.000536597	5.85652	0.000143006	0.00192259	0.000559428	0.00565214	0.000772236	0.000363495	0
SUN	0	0	0	0	0	0	0	0	0	0	0	0	0	0.000808003	0.000745653	0.000424082	0.000225723	0.00290638	0.000164882	0.00651084	0.00118232	0.000294843	0	0	0	0.0132627	0	0	0	0	0	0	0	0	0	0	0	0	0	0.00014198	0.000126227	0.000132896	2.8519e-05	0.000295975	4.01602e-05	0.000872989	0.000219772	8.55512e-05	0
SUR	0.00827934	5.23337e-05	0.000650365	0	0.0522859	0.0313633	0	0.00224984	5.26952e-06	0	0	0.000352527	0.0952389	0.0128084	0.00709508	0.00775599	0.00405045	0.0964494	0.0325538	0.00748527	0.00989785	0.00489759	0	0	0.000352527	0.183346	0.0143748	3.00167e-05	0.00135758	0	0.0510727	0.0281829	0	0.00728881	1.77881e-05	0	0	0.00186196	0.104187	0.0150759	0.000957122	0.00331837	0.00129579	0.0621125	0.0286056	0.00487581	0.00531637	0.00119499	0
SVK	0.00333638	0.00346972	0.00166132	0	0.0073867	0.000316592	0.0111452	0.0197203	0.0234462	0	0	0.000353735	0.0708362	0.00746774	0.00673817	0.00542661	0.00109863	0.016154	0.00189462	0.0125944	0.0148233	0.0164564	0	0	0.000353735	0.0830077	0.000234275	0.000226247	0.000569902	0	0.000671689	2.53191e-05	0.000437622	0.00118158	0.00149755	0	0	0.000215751	0.00505994	0.00144768	0.00110857	0.0014886	0.000280978	0.00261592	0.000536565	0.0021585	0.00147111	0.00127924	0
SVN	0.019739	0	0	0.000115962	0.0266881	0.000203681	0.0177946	0	0.00155801	0	0	0.000770342	0.0668697	0.0256358	0.00676573	0.00661465	0.00318411	0.0580177	0.00207642	0.0331853	0.00637971	0.0044962	0	0	0.000770342	0.147126	0.00155256	0	0	5.47739e-05	0.00238221	8.38338e-05	0.0050205	0	0.000251622	0	0	0.000173755	0.00951925	0.00308564	0.00124917	0.00179913	0.000826816	0.0103475	0.00068879	0.0104254	0.00225588	0.000893238	0
SWE	0.000105658	0	9.17623e-05	0	9.15309e-05	7.54288e-06	0.000195573	0	6.34047e-06	1.13294e-06	0	3.13243e-06	0.000502673	0.00872544	0.0104071	0.0106481	0.00184245	0.0132639	0.00167244	0.0138238	0.00720917	0.00318465	1.13294e-06	0	3.13243e-06	0.0707812	2.46439e-05	0	1.51991e-05	0	1.88328e-05	1.12192e-05	0.000318133	0	1.59385e-05	3.50765e-07	0	3.36418e-06	0.000407681	0.00221763	0.00152548	0.00184162	0.000347556	0.00289588	0.000546454	0.00627038	0.00254957	0.000928159	3.50765e-07
SWZ	0	0	0.00819501	0	0.0770636	0.0187105	0.000254298	0	0	0	0	4.62569e-06	0.104228	0.00593919	0.0448918	0.0413731	0.00812315	1.13778	0.0528893	0.00512281	0.00176967	0.000320463	0	0	4.62569e-06	1.29821	0	0	0.00144118	0	0.0111608	0.00159017	8.49559e-05	0	0	0	0	6.92843e-06	0.014284	0.00116135	0.00131033	0.00276407	0.00170599	0.0423256	0.00380331	0.00565214	0.000772236	0.000363495	0
SYR	0.034066	0.0151821	0.0110731	0.00556881	0.0467426	0.00405559	7.38484e-06	0.00955521	0	0.000752413	0	0.00045997	0.127463	0.0294273	0.0152491	0.0104061	0.00359438	0.0303559	0.00279885	0.00435962	0.00568812	0.00174236	0.000752413	0	0.00045997	0.104834	0.00389314	0.00207965	0.00128788	0.000658522	0.00504572	0.000684168	1.44883e-06	0.000829385	0	7.98513e-05	0	0.000172602	0.0147324	0.00354634	0.0020892	0.00139466	0.000442617	0.00359158	0.000522434	0.00213034	0.00199958	0.000492024	7.98513e-05
TCD	0	0	0.00186364	0	5.58263e-05	0	1.82959e-05	0	0	0	0	2.56795e-07	0.00193802	0.00031139	0.000344988	0.00288091	0.000138537	0.00247045	0.000583624	0.00512281	0.00176967	0.000320463	0	0	2.56795e-07	0.0139431	0	0	0.000947712	0	0.000276553	0	0.000160174	0	0	0	0	2.36615e-06	0.00138681	8.79267e-05	9.00931e-05	0.00123806	5.21975e-05	0.00145098	0.00051872	0.00565214	0.000772236	0.000363495	0
TGO	3.71448e-05	7.57037e-06	5.131e-05	3.81479e-05	0.00224925	0.000236571	1.34318e-06	0	0	0	0	4.00255e-08	0.00262138	0.000956104	0.000548976	0.00155882	0.00025427	0.0062054	0.0010402	0.00512281	0.00176967	0.000320463	0	0	4.00255e-08	0.0177768	0.00033943	7.00948e-05	0.000526126	0.000357078	0.00578267	0.000572582	2.36437e-05	0	0	0	0	1.69952e-06	0.00767332	0.000623246	0.000213944	0.000844232	0.000415581	0.00720696	0.00114056	0.00565214	0.000772236	0.000363495	0
THA	0.0725083	0.00636553	0.000670739	0.00183723	0.00189569	0.00192655	0.00515044	0.000820744	0.00592478	0.00105906	0	5.98008e-05	0.0982189	0.0160867	0.00342762	0.00100499	0.0015152	0.00503644	0.00268881	0.00531451	0.00306524	0.000859726	0.00105906	0	5.98008e-05	0.0401181	0.0316719	0.00327114	0.000447302	0.00094066	0.00103572	0.00138677	0.00440117	0.000683877	0.00297755	0.000639289	0	0.000139606	0.047595	0.00668682	0.00133397	0.000313291	0.000639928	0.00163099	0.00132974	0.00333215	0.000994532	0.000375623	0.000639289
TJK	0.000316705	0.00441899	0.000920876	0	0.0138168	0	3.9581e-07	1.51371e-05	3.07784e-05	3.83716e-06	0	1.76357e-06	0.0195253	0.00214113	0.00568336	0.00195086	0.000263412	0.015684	0.000473954	0.00531451	0.00306524	0.000859726	3.83716e-06	0	1.76357e-06	0.0354418	4.14041e-05	0.000463138	0.000109529	0	0.00188246	0	1.60267e-07	1.96213e-06	3.47475e-06	7.01539e-07	0	4.98821e-07	0.00250333	0.000428235	0.000736404	0.000388225	5.85243e-05	0.00231316	0.000151662	0.00333215	0.000994532	0.000375623	7.01539e-07
TKM	0.012022	0.00137115	0.00154477	0	0.118399	0.000990239	0	0	0	0	0	1.0252e-05	0.134338	0.0131273	0.00271326	0.00247313	0.000282708	0.11216	0.00141156	0.00531451	0.00306524	0.000859726	0	0	1.0252e-05	0.141418	0.00167352	0.000254489	8.08708e-05	0	0.00797574	0.000116021	0	0	0	0	0	4.37976e-06	0.010105	0.00196709	0.000486547	0.000361093	6.78413e-05	0.00798968	0.000270609	0.00333215	0.000994532	0.000375623	0
TLS	0	0	0.120397	0	0.0998251	0.00528078	0.00317669	0	0	0	0	0.000452707	0.229132	0.00240165	0.00202405	0.119316	0.00031411	0.102349	0.00589088	0.00531451	0.00306524	0.000859726	0	0	0.000452707	0.241988	0	0	0.089516	0	0.083361	0.00553362	0.00553778	0	0	0	0	0.00208725	0.186036	0.000605507	0.000344132	0.0881557	7.81419e-05	0.083472	0.00569171	0.00333215	0.000994532	0.000375623	0
TTO	0	0.128163	0	0	0.772462	0	0	0.0878445	0	0.169329	0	0	1.1578	0.00585453	0.127141	0.0291882	0.00607276	0.677309	0.00338608	0.00748527	0.00989785	0.00489759	0.169329	0	0	1.04056	0	0.00456599	0	0	0.0358077	0	0	0.00454995	0	0.0136498	0	0	0.0585735	0.00145797	0.00625779	0.00408623	0.00228086	0.0434353	0.00121255	0.00487581	0.00531637	0.00119499	0.0136498
TUN	0.000163202	0.00138487	2.33518e-05	0.000205615	0.000393658	6.36268e-05	0.00034378	6.73632e-05	0	0	0	3.21666e-05	0.00267763	0.00280392	0.00278871	0.00316355	0.000380674	0.00324397	0.000715001	0.00512281	0.00176967	0.000320463	0	0	3.21666e-05	0.0203409	0.000175727	0.000959639	1.71927e-05	0.000142538	0.00034658	5.11232e-05	0.000227822	4.61063e-05	0	0	0	7.23369e-05	0.00203907	0.000768244	0.00115381	0.000874758	0.000220066	0.00169454	0.000589658	0.00565214	0.000772236	0.000363495	0
TUR	0.0680668	0.100741	0.0498449	0.0159293	0.124775	0.00595186	0.0672726	0.000290323	0.00254576	0.000288183	0	0.000258599	0.435965	0.033586	0.0498368	0.0251683	0.0149459	0.124715	0.00636686	0.0421023	0.00215175	0.00199935	0.000288183	0	0.000258599	0.301419	0.005466	0.00704765	0.00508313	0.0015557	0.0115816	0.000774507	0.00844752	5.28895e-05	0.00124865	3.06238e-05	0	0.000126614	0.0414149	0.00310791	0.00374707	0.00284886	0.00147539	0.0111415	0.000902241	0.00642656	0.000728123	0.000888424	3.06238e-05
TWN	0.128363	0	0	0.0274088	0.0205239	0.0141015	0	0	0	0	0	0.000144761	0.190542	0.104457	0.00712735	0.00493526	0.0260011	0.0436139	0.0223568	0.0133493	0.00976087	0.00196284	0	0	0.000144761	0.23371	0.00295946	0	0	0.000849863	0.00276219	0.00228513	0	0	0	0	0	4.5653e-05	0.00890229	0.00456394	0.00128507	0.00114477	0.00138164	0.00881669	0.0045167	0.00809136	0.00442944	0.000812579	0
TZA	0.00448597	7.39617e-05	0.0247635	0.0041217	0.107223	0.0119088	0.0480634	0.000130991	2.66231e-05	5.88998e-06	0	4.29488e-05	0.200847	0.00430237	0.000698954	0.0234945	0.00343859	0.0885064	0.010106	0.00512281	0.00176967	0.000320463	5.88998e-06	0	4.29488e-05	0.137809	0.00271154	6.65604e-05	0.0218381	0.00399258	0.0833851	0.0150044	0.1015	0.000122942	2.7605e-05	1.16976e-06	0	0.000241166	0.228891	0.00228318	0.000191122	0.020236	0.00325072	0.0680014	0.0125344	0.00565214	0.000772236	0.000363495	1.16976e-06
UGA	0.00095438	0	0.00399567	3.1448e-05	0.0159217	0.00908611	0.00117736	0	1.11132e-07	0	0	2.25755e-05	0.0311894	0.00152953	0.000404828	0.0042287	0.000170913	0.0171204	0.00881903	0.00512281	0.00176967	0.000320463	0	0	2.25755e-05	0.039509	0.00019511	0	0.00253052	3.02694e-05	0.0108671	0.00901573	0.0026995	0	4.55795e-06	0	0	6.8651e-05	0.0254114	0.000333248	0.00011794	0.0023446	8.28382e-05	0.0111204	0.00868905	0.00565214	0.000772236	0.000363495	0
UKR	3.9372e-05	0.000105616	0.00764799	6.02738e-06	0.00272032	9.72649e-05	0.0166328	0.0137134	5.5985e-06	7.30624e-06	0	3.04472e-05	0.0410062	0.00200952	0.0011872	0.00394262	0.000310806	0.00596381	0.000425739	0.00651084	0.00118232	0.000294843	7.30624e-06	0	3.04472e-05	0.0218654	3.29872e-05	7.72386e-05	0.000384543	5.54245e-06	0.00035261	7.68718e-06	0.00341886	0.000846279	3.49128e-06	1.98385e-06	0	3.57415e-05	0.00516697	0.000501763	0.000296164	0.000656957	5.91999e-05	0.00100606	0.00012143	0.000872989	0.000219772	8.55512e-05	1.98385e-06
URY	0.00346449	0.00106391	2.36225e-06	0.026449	0.00800481	6.36146e-05	0.00191846	0.000649754	0.00145726	3.09047e-05	0	2.47202e-05	0.0431293	0.00607777	0.00570116	0.00825863	0.0172737	0.0298161	0.000876152	0.00748527	0.00989785	0.00489759	3.09047e-05	0	2.47202e-05	0.0903399	0.00581288	0.00181792	4.63667e-06	0.0448295	0.01502	0.000140967	0.00349926	0.00170331	0.0025759	4.78898e-05	0	0.000216299	0.0756686	0.00409145	0.0023057	0.00243524	0.0243679	0.0169219	0.000487141	0.00487581	0.00531637	0.00119499	4.78898e-05
USA	0.0241401	0.00123783	0.0218876	0.00647737	0.0632699	0.021711	0.000911936	0.000210512	2.6539e-05	0.000399609	0	8.40619e-05	0.140356	0.0128388	0.00904695	0.0115759	0.00565928	0.0390191	0.0086168	0.0120459	0.0110657	0.00401932	0.000399609	0	8.40619e-05	0.114371	0.00427178	0.00033476	0.00389817	0.000996443	0.0129475	0.00126833	0.00193505	1.23077e-05	2.93267e-05	3.56301e-05	0	8.59977e-05	0.0258153	0.00300334	0.00201589	0.00335014	0.00189509	0.0111317	0.00164068	0.00790008	0.00463295	0.0012524	3.56301e-05
UZB	0.000117287	6.30457e-06	0.000200511	0.00442447	0.0128607	3.17001e-05	0	0	0.00150044	0	0	3.967e-07	0.0191419	0.0014284	0.00128573	0.00087947	0.0041194	0.0137849	0.000516376	0.00531451	0.00306524	0.000859726	0	0	3.967e-07	0.0312541	2.11318e-05	6.37856e-07	1.68665e-05	0.000567624	0.0020385	1.11014e-05	0	0	0.000207906	0	0	2.50484e-07	0.00286402	0.000318879	0.000221035	0.000188046	0.000555721	0.00232263	0.000165847	0.00333215	0.000994532	0.000375623	0
VCT	0	8.33507	5.1474	0	0	0	0	0	0	0	0	0.0337973	13.5163	0.00619761	8.2157	5.0764	0.0170822	0.101597	0.00237698	0.00748527	0.00989785	0.00489759	0	0	0.0337973	13.4754	0	0.536824	0.372927	0	0	0	0	0	0	0	0	0.0157524	0.925504	0.00118762	0.529486	0.370123	0.00257981	0.0193503	0.00109995	0.00487581	0.00531637	0.00119499	0
VEN	0.00638612	0.00177803	0.021623	0.0104435	0.500267	0.0090108	0.000249546	0.145341	0	0.00284961	0	0.000762006	0.698711	0.00790963	0.00477483	0.0256994	0.0124008	0.486389	0.008728	0.00748527	0.00989785	0.00489759	0.00284961	0	0.000762006	0.571794	0.00278032	0.0021435	0.00662755	0.00274191	0.190937	0.00653612	0.000279382	0.0832186	0	0.000881806	0	0.00152828	0.297675	0.00312204	0.00238683	0.00791822	0.00335164	0.184485	0.00601749	0.00487581	0.00531637	0.00119499	0.000881806
VNM	0.00762852	0.00259707	0.00038774	0.000950114	0.00125479	0.00127875	0.0126098	0	0.00852534	0	0	1.70081e-06	0.0352338	0.00518979	0.00409567	0.000929184	0.00104918	0.00399601	0.00184076	0.00531451	0.00306524	0.000859726	0	0	1.70081e-06	0.0263418	0.00441803	0.00235933	0.000449388	0.000758788	0.00168922	0.00176829	0.0317232	0	0.0120247	0	0	9.47663e-06	0.0552005	0.00222786	0.00140944	0.00036051	0.00061969	0.00186448	0.0015115	0.00333215	0.000994532	0.000375623	0
VUT	0	0	0.426795	0	0	0	0	0	0	0	0	0	0.426795	0.00477925	0.00350838	0.419453	0.000658841	0.0249334	0.00198168	0.00531451	0.00306524	0.000859726	0	0	0	0.464554	0	0	0.0735422	0	0	0	0	0	0	0	0	0	0.0735422	0.00119348	0.000512469	0.0723711	0.000160573	0.00288166	0.000391595	0.00333215	0.000994532	0.000375623	0
WSM	0	0	0	0	0	0	0	0	0	0	0	0	0	0.00565347	0.00356826	0.00979604	0.00164756	0.0111922	0.00240696	0.00531451	0.00306524	0.000859726	0	0	0	0.043504	0	0	0	0	0	0	0	0	0	0	0	0	0	0.0013602	0.000769668	0.0019431	0.000356714	0.00201287	0.000537572	0.00333215	0.000994532	0.000375623	0
YEM	0.000433687	0	0.00280318	0	0.0451279	0.000135361	0	0	0	0	0	4.37903e-06	0.0485045	0.00363577	0.00188744	0.00411223	0.000568317	0.0437239	0.00112265	0.00435962	0.00568812	0.00174236	0	0	4.37903e-06	0.0668448	0.000157507	0	0.0011215	0	0.0152579	3.91571e-05	0	0	0	0	0	4.00277e-06	0.0165801	0.000983426	0.000434985	0.00144184	0.000157309	0.0154926	0.000531527	0.00213034	0.00199958	0.000492024	0
YUG	0	0	0	0	0	0	0	0	0	0	0	0	0	0.000808003	0.000745653	0.000424082	0.000225723	0.00290638	0.000164882	0.00651084	0.00118232	0.000294843	0	0	0	0.0132627	0	0	0	0	0	0	0	0	0	0	0	0	0	0.00014198	0.000126227	0.000132896	2.8519e-05	0.000295975	4.01602e-05	0.000872989	0.000219772	8.55512e-05	0
ZAF	0.027633	0.266904	0.192013	0.0291677	4.07038	0.125892	0.207183	0.207778	1.15995e-05	0.00231378	0	0.00178672	5.13106	0.0164694	0.128455	0.0927837	0.0184621	2.50974	0.0791394	0.1123	0.111855	0.000355254	0.00231378	0	0.00178672	3.07366	0.00298221	0.0057034	0.00506741	0.00567832	0.109306	0.00524742	0.0049578	0.00525777	3.20149e-06	0.000111891	0	0.000681334	0.144997	0.00226406	0.00297653	0.00246931	0.00363738	0.0689079	0.00368606	0.00411966	0.00326689	0.000149694	0.000111891
ZMB	0	0	0.00297239	0	0.0606683	0.00732948	0.00575561	5.55577e-06	0	1.95773e-07	0	3.07946e-06	0.0767346	0.000651466	0.00345826	0.00568207	0.000183613	0.0646058	0.00771488	0.00512281	0.00176967	0.000320463	1.95773e-07	0	3.07946e-06	0.0895124	0	0	0.00233205	0	0.0462889	0.00566792	0.0100527	1.9363e-05	0	1.96827e-07	0	7.03224e-06	0.0643681	0.000164988	0.000185122	0.00249615	6.35507e-05	0.0452494	0.00591714	0.00565214	0.000772236	0.000363495	1.96827e-07
ZWE	0	0	0.00115921	0	0.0208729	0.000857775	0.00352504	0	0	3.09071e-07	0	7.13518e-08	0.0264153	0.000589734	0.000988251	0.00239544	0.000159603	0.0241613	0.00143892	0.00512281	0.00176967	0.000320463	3.09071e-07	0	7.13518e-08	0.0369466	0	0	0.00130909	0	0.0108535	0.00114874	0.00139815	0	0	3.488e-07	0	3.6776e-07	0.0147102	0.00014793	0.00014148	0.00159187	5.7222e-05	0.0114047	0.00159513	0.00565214	0.000772236	0.000363495	3.488e-07
[truncated: 107 more columns]

## Sheet: Table S9
Table S9. National production-based and consumption-based potential species loss from land use within KBAs for all countries (10^-6 species)
	Production-based plant species loss													Consumption-based plant species loss													Production-based vertebrates species loss													Consumption-based vertebrates species loss
ISO3	Cropland (Intensive)	Cropland (Light)	Cropland (Minimal)	pasture (Intensive)	pasture (Light)	pasture (Minimal)	forest (Intensive)	forest (Light)	forest (Minimal)	Infrastructure (Intensive)	Infrastructure (Light)	Infrastructure (Minimal)	sum	Cropland (Intensive)	Cropland (Light)	Cropland (Minimal)	pasture (Intensive)	pasture (Light)	pasture (Minimal)	forest (Intensive)	forest (Light)	forest (Minimal)	Infrastructure (Intensive)	Infrastructure (Light)	Infrastructure (Minimal)	sum	Cropland (Intensive)	Cropland (Light)	Cropland (Minimal)	pasture (Intensive)	pasture (Light)	pasture (Minimal)	forest (Intensive)	forest (Light)	forest (Minimal)	Infrastructure (Intensive)	Infrastructure (Light)	Infrastructure (Minimal)	sum	Cropland (Intensive)	Cropland (Light)	Cropland (Minimal)	pasture (Intensive)	pasture (Light)	pasture (Minimal)	forest (Intensive)	forest (Light)	forest (Minimal)	Infrastructure (Intensive)
AFG	6423.33	19072.6	6653.68	214.499	290119	1220.93	0	111.229	19.4025	171.2	0	5.22991	324011	39964.1	51289	23594.3	7457.68	338154	14910.8	133239	76848	21554	171.2	0	5.22991	707187	901.584	4299.25	1871.3	315.02	58778.5	133.757	0	11.5636	4.74862	98.8652	0	4.7884	66419.3	9064.2	10142.5	6062.35	1894.14	66237.8	4338.2	83539.7	24933.7	9417.17	98.8652
AGO	883.203	0	40125.8	0	597699	38909.6	0	0	0	0	0	397.974	678016	26679.5	35687.5	105920	7016.79	705048	53455.4	100164	34601.6	6265.87	0	0	397.974	1.07524e+06	525.577	0	27639.6	0	438526	65065	0	0	0	0	0	595.171	532351	6035.68	4847.09	39283.7	1889.3	436206	70997.2	110514	15099.2	7107.25	0
ALB	77309.2	255832	33189.5	63162.1	492282	6002.91	684820	0	0	86.9525	0	826.157	1.61351e+06	82269.1	249086	38300.1	56000.3	460968	9335.36	20048	3640.57	907.875	86.9525	0	826.157	921468	2026.23	5779.81	530.657	2003.22	7506.45	209.938	15448.6	0	0	0.86972	0	83.2676	33589	3584.83	6936.44	2186.54	2174.14	15182.6	1466.19	2688.09	676.718	263.427	0.86972
ANT	0	0	0	0	0	0	0	0	0	0	0	0	0	3792.78	4259.83	5707.48	3677.65	27062	1433	7485.27	9897.85	4897.59	0	0	0	68213.5	0	0	0	0	0	0	0	0	0	0	0	0	0	880.781	661.814	1541.1	1064.92	9379.27	554.309	4875.81	5316.37	1194.99	0
ARE	0	0	179.771	0	0	0	0	0	0	0	0	60.4692	240.24	20685.6	19756.2	1873.3	11713.8	114101	34971.1	19965.2	26049.1	7979.24	0	0	60.4692	257155	0	0	211.385	0	0	0	0	0	0	0	0	113.99	325.375	5978.31	4051.63	-339.102	2482.25	20274.3	9267.73	9756.04	9157.2	2253.26	0
ARG	77118.7	91040.5	64182.5	1544.23	1.54961e+06	181347	14617.1	0	13269.1	2478.46	0	764.905	1.99597e+06	108640	149008	249165	138044	1.93845e+06	143392	293015	387456	191719	2478.46	0	764.905	3.60213e+06	82528.9	82776.1	62798.9	2958.92	2.08978e+06	141029	27662	0	22394.1	2922	0	3286.55	2.51813e+06	37475.6	43814.1	80303.8	43265	1.63613e+06	102195	190866	208112	46778.6	2922
ARM	53264.4	125049	54547.6	0	344342	172.213	0	0	450.183	0	0	2639.74	580465	57718.4	119567	62979.8	3139.1	320118	5427.83	15843.9	9138.27	2563.06	0	0	2639.74	599135	9032.7	28110.7	14737.2	0	80583	53.1706	0	0	90.7955	0	0	2188.12	134796	10466.7	26479.6	17024	810.338	73984.4	1920.92	9934	2964.96	1119.83	0
ATG	0	0	623266	0	0	0	0	0	0	0	0	6372.92	629639	1031.66	1959.97	459955	2681.51	15378.8	428.321	668.083	883.412	437.125	0	0	6372.92	489797	0	0	12823.7	0	0	0	0	0	0	0	0	904.779	13728.5	178.404	190.028	10066.4	351.191	2408.16	135.565	435.181	474.502	106.657	0
AUS	1.67973e+06	495450	745715	1.28721e+06	5.89455e+06	7.83872e+06	108862	936968	395827	1.93502e+06	0	179884	2.14979e+07	925599	439239	505558	487750	2.41255e+06	2.79314e+06	554909	1.013e+06	361952	1.93502e+06	0	179884	1.16086e+07	454734	27929.7	39883.7	184110	1.08173e+06	1.76485e+06	15690.8	41058.5	18737	34824.1	0	25348.8	3.6889e+06	241563	51172.6	55322.4	72268.9	449356	631136	280138	169948	45879.9	34824.1
AUT	34826.9	0	7820.44	0	181334	5102.14	482886	21167.5	218892	272.449	0	1084.98	953386	89356.6	65205.9	70716.3	14896.9	253351	20465.9	445526	111584	170599	272.449	0	1084.98	1.24306e+06	4788.9	0	4100.81	0	15827.6	471.099	51874.6	1900.71	19885.3	68.0974	0	1089.92	100007	20058.8	12119.4	17546.6	2799.46	32469.4	5809.74	83530.1	23512.8	19990.2	68.0974
AZE	221832	42915.5	4958.55	118679	629249	9223.83	961.611	0	0	0	0	553.45	1.02837e+06	219990	53944.8	17540.9	93229.7	500008	12871.7	45378.5	26172.9	7340.86	0	0	553.45	977030	31703.6	4564.73	833.809	9037.52	102721	1895.29	451.791	0	0	0	0	371.919	151580	33321.2	6864.17	4331.99	7699.06	83054.6	3472.75	28451.9	8491.92	3207.3	0
BDI	0	0	20002.1	0	5130.24	8867.97	5410.88	0	0	0.830082	0	0	39412	1887.31	1864.02	26489.9	1001.98	23322.1	13110.1	38028.1	13136.8	2378.89	0.830082	0	0	121220	0	0	24100.9	0	6844.25	12842.2	5374.51	0	0	1.67169	0	0	49163.5	583.516	615.941	26062.4	391.908	15885	16784	41957.4	5732.53	2698.33	1.67169
BEL	3324.79	0	146.867	964.84	4136.18	0	210.143	13147	0	0	0	179.716	22109.5	136676	168223	182596	32203.5	370034	42568.8	294394	199593	50203	0	0	179.716	1.47667e+06	2087.61	0	115.834	754.155	2884.15	0	371.069	9054.94	0	0	0	829.608	16097.4	32433.1	27006.5	34566.6	8166.41	82935.3	15593.6	161684	75962.8	17972.1	0
BEN	0	0	2499.02	0	4094.16	0	836.043	0	0	0	0	12.9406	7442.16	19668.5	6686.91	14301.7	2299.88	31774.2	8735.93	40891.4	14125.9	2558.01	0	0	12.9406	141055	0	0	14070	0	33628.3	0	12372.9	0	0	0	0	239.299	60310.5	7461.38	1463.21	15044.6	711.808	41878.6	5096.52	45116.6	6164.16	2901.5	0
BFA	0.680385	0	92.0577	0	1189.63	0	4.53847	0	0	0	0	0.482692	1287.39	7109.86	5409.66	15638.4	1841.79	33547.1	7602.65	68758	23752.4	4301.23	0	0	0.482692	167962	13.7512	0	943.949	0	12136.3	0	79.8898	0	0	0	0	20.4956	13194.4	1938.95	1503.93	5154.97	723.307	26177.2	7062.35	75862.6	10364.9	4878.8	0
BGD	29494.6	62381	21866.3	5416.26	2477.44	200.076	2971.17	0	0	0	0	4.25647	124811	261249	263309	148514	44687.8	361825	82082.2	762266	439651	123311	0	0	4.25647	2.4869e+06	7291.93	19464.3	4853.01	1964.89	1242.2	101.659	5763.68	0	0	0	0	9.61026	40691.3	65114.4	58241.3	37082.9	10278.6	74297.5	24938.5	477934	142647	53876	0
BGR	309.173	160298	21924.9	162.929	492084	9885.46	2.32749e+06	0	0	87.0801	0	3222.12	3.01547e+06	33035.7	103073	29724.3	67093	483280	22005.9	1.32266e+06	7929.65	3657.66	87.0801	0	3222.12	2.07577e+06	22.1224	13977.9	12278.1	85.9317	21058.5	250.436	61729.7	0	0	44.2753	0	1913.08	111360	6740.59	11512.1	11833.9	4506.16	52450.2	5783.72	42238.9	2430.03	979.62	44.2753
BHR	0	0	0	0	0	0	0	0	0	0	0	0	0	5538.8	4258.5	2827.38	6012.54	29426.2	28144.4	3876.43	5057.69	1549.25	0	0	0	86691.2	0	0	0	0	0	0	0	0	0	0	0	0	0	1248.08	708.864	654.055	1118.97	7286.93	6941.34	1894.23	1777.96	437.492	0
BHS	0	0	0	0	0	0	0	0	0	0	0	27.5144	27.5144	2902.8	2590.7	3433.62	2381.35	17645.1	1796.41	2464.52	3258.86	1612.53	0	0	27.5144	38113.4	0	0	0	0	0	0	0	0	0	0	0	74.6813	74.6813	684.223	491.118	950.003	697.527	4777.01	443.315	1605.36	1750.41	393.45	0
BIH	83489	140.181	0	0	61561.7	0	3.71181	0	8365.96	0	0	83.6034	153644	82557	9895.08	11078.7	1354.54	79921.5	2684.45	24620.9	4470.98	1114.96	0	0	83.6034	217782	2608.97	60.4276	0	0	2400.03	0	5.38314	0	884.347	0	0	11.3316	5970.49	4628.73	2147.73	3242.82	371.241	8695.06	805.817	3301.23	831.075	323.514	0
BLR	2064.72	328.696	6.6698	54.6352	6020.18	186.402	5481.98	0	2023.77	2.14428	0	6.01453	16175.2	19891.2	17787	20426.7	3141.25	67190.2	4553.56	62644.3	11375.7	2836.85	2.14428	0	6.01453	209855	1707.24	271.659	6.02962	50.2396	6289.61	238.223	10361.8	0	2374.02	1.81432	0	39.6373	21340.3	5446.85	3153.47	4545.17	537.005	10749.1	1044.69	8399.5	2114.55	823.135	1.81432
BLX	0	0	0	0	0	0	0	0	0	0	0	0	0	808.003	745.653	424.082	225.723	2906.38	164.882	6510.84	1182.32	294.843	0	0	0	13262.7	0	0	0	0	0	0	0	0	0	0	0	0	0	141.98	126.227	132.896	28.519	295.975	40.1602	872.989	219.772	85.5512	0
BLZ	0	0	211555	809.571	1.4956e+06	18732.3	0	0	89.7383	0	0	423.77	1.72721e+06	1521.54	2982.91	54581.8	6460.33	1.22256e+06	15727.2	2120.41	2803.83	1387.37	0	0	423.77	1.31056e+06	0	0	36026.4	1143.49	256895	16582.6	0	0	166.007	0	0	631.959	311446	344.974	316.414	7734.23	2855.25	214596	13662.8	1381.2	1506	338.514	0
BOL	72570.3	36377.9	90123.1	0	1.62922e+06	99327.4	83.3351	1552.43	46.1661	1261.23	0	367.638	1.93093e+06	87671.1	58724.5	110525	31731.7	1.63295e+06	93239.7	68306.2	90321.9	44692.5	1261.23	0	367.638	2.21979e+06	75036.7	43373	129479	0	2.62823e+06	162200	203.684	2959.01	629.249	2978.02	0	3978.43	3.04906e+06	73603.3	41961.2	112907	9133.33	2.34065e+06	143305	44493.8	48514	10904.8	2978.02
BRA	1.05092e+06	1.21083e+06	2.36727e+06	831098	1.42399e+07	1.38052e+06	1.65875e+06	995511	284556	202648	0	41819.6	2.42638e+07	987401	1.12036e+06	1.62612e+06	693433	1.1356e+07	1.08789e+06	1.29622e+06	825312	247570	202648	0	41819.6	1.94848e+07	323624	449728	641496	235963	6.11207e+06	851451	963072	431183	133039	37786.4	0	73348.4	1.02528e+07	295373	346495	440974	201791	4.85287e+06	667318	753552	353456	106706	37786.4
BRB	0	0	0	0	0	0	0	0	0	0	0	0	0	2014.42	20363.8	18316.1	3595.66	18081.2	758.65	2051.03	2712.1	1341.98	0	0	0	69234.8	0	0	0	0	0	0	0	0	0	0	0	0	0	420.646	1472.98	2217.15	1489.35	4362.31	276.351	1336.02	1456.73	327.439	0
BRN	1054.42	20227.6	0	0	0	2097.2	146.326	0	0	1383.11	0	0	24908.7	7874.3	20574.5	2166.84	2490.43	9997.65	17951.7	1940.64	1119.3	313.936	1383.11	0	0	65812.3	485.102	5113.77	0	0	0	977.399	71.954	0	0	246.02	0	0	6894.25	2459.06	4863.22	653.893	516.083	2159.55	5749.65	1216.76	363.161	137.162	246.02
BWA	0	0	1231.36	0	333719	91451.1	0	0	0	49.2162	0	22.29	426473	4726.68	5585.6	8222.24	772.635	282015	77127.5	9507.17	3284.25	594.732	49.2162	0	22.29	391907	0	0	1744.02	0	364126	98021.2	0	0	0	26.7289	0	109.25	464028	1172.97	803.288	2963.26	279.324	300948	81378.1	10489.5	1433.16	674.593	26.7289
CAF	80.4799	0	1959.14	0	25503.1	13435.2	8402.3	509.99	222.022	0	0	65.0595	50177.3	1659.84	1434.06	6554.43	610.241	39394.3	24406.5	21146.5	7305.05	1322.84	0	0	65.0595	103899	349.189	0	3853.87	0	115859	52093.9	35090.1	2748.83	2800.84	0	0	923.273	213719	755.217	429.432	5014.66	227.932	105478	56607.9	23331.5	3187.72	1500.47	0
CAN	17346.2	2658.85	12375	607.024	25493.3	8640.85	1667.03	11015.7	11.2006	16467	0	710.629	96992.7	299325	255694	272079	54502.8	375490	74391.7	267502	225490	85732.5	16467	0	710.629	1.92738e+06	5093.02	685.832	6515.51	324.483	12133.8	2836.64	1175.37	4107.17	7.91192	3263.38	0	1904.57	38047.7	80219.1	54313.3	86759.3	21889.4	106968	19124.7	160298	89956.5	26687.3	3263.38
CHE	7263.18	0	146.223	0	110720	5841.71	44386.5	289.037	25895.1	2095.63	0	771.703	197409	86345.4	93279.2	108921	13603.2	350824	30476	146244	77335.3	41081.7	2095.63	0	771.703	950976	1047.44	0	88.7292	0	8908.38	530.38	9517.62	192.703	2700.39	133.903	0	668.601	23788.1	21107.1	16415.9	26457.4	2905.7	42731.7	8183.37	66600.1	26180.8	9326.14	133.903
CHL	1276.19	351.701	195.781	0	41137.3	1559.58	6585.72	3055.54	912.011	46.3977	0	378.814	55499.1	79294.5	57804.3	120460	65131.7	574510	35394	120865	159821	79081.7	46.3977	0	378.814	1.29279e+06	337.236	1610.66	1163.04	0	236520	9361.87	87959.6	17502.5	5618.53	201.255	0	463.633	360738	20887.5	14431	41685.6	21427.4	417084	23659.1	78730	85843.7	19295.6	201.255
CHN	1.29024e+06	459233	441263	2.28544e+06	1.83574e+07	582313	1.12026e+06	716236	2.53036e+06	6048.29	0	4847.77	2.77936e+07	1.9075e+06	1.00149e+06	832901	2.29472e+06	1.82062e+07	1.07514e+06	2.1582e+06	1.43853e+06	1.59301e+06	6048.29	0	4847.77	3.05186e+07	786220	285298	117478	921421	6.93604e+06	213753	1.30309e+06	109316	762617	2847.99	0	23512.6	1.14616e+07	920964	401169	208241	890408	6.7363e+06	328270	1.6675e+06	537688	507846	2847.99
CIV	0	0	76348.3	0	11354.3	30905.9	65846.6	1713.19	0	0	0	15.0396	186183	29249.3	12087.7	59028.5	7763.6	119461	50051.3	93933.4	32449.3	5876.11	0	0	15.0396	409915	0	0	149687	0	61455.7	80876.9	268032	6267.1	0	0	0	190.943	566509	10214.8	3297.08	70849.2	2328.82	93089.6	83292.2	103639	14159.9	6665.15	0
CMR	0	4839.58	4.16593e+06	0	1.65045e+06	502399	35242.8	0	4313.53	0	0	4740.65	6.36791e+06	17381.2	12526.5	3.91385e+06	3848.26	1.51212e+06	453744	89243.4	30829.1	5582.72	0	0	4740.65	6.04387e+06	0	28057	958530	0	754234	435976	68184.5	0	27412.7	0	0	4036.22	2.27643e+06	6286.85	29756.4	900707	1319.29	688160	391551	98464.7	13453	6332.37	0
COD	26222.9	0	366591	0	965458	616779	20573.3	219320	3815.89	218.689	0	529.479	2.21951e+06	41474.6	19316.7	406908	7834.9	1.11145e+06	646732	280481	96892.2	17545.8	218.689	0	529.479	2.62938e+06	20363.6	0	411642	0	1.119e+06	821891	33724	264739	4119.94	167.876	0	3589.19	2.67923e+06	24895.1	4865.3	415012	3082.34	1.18368e+06	848231	309463	42281	19901.9	167.876
COG	0	0	7453.05	0	85466.4	123138	130742	86975.8	11.2601	0	0	42.9137	433829	5328.87	2834.95	16061.2	1578.83	81740.1	100882	19047.8	6580.08	1191.56	0	0	42.9137	235288	0	0	6769.34	0	68380.3	135906	190885	134597	74.4721	0	0	324.309	536937	1562.12	741.693	8457.45	526.566	59992.5	109992	21016	2871.36	1351.56	0
COL	1.0417e+06	484118	476124	0	3.34305e+07	89583.5	0	423.283	0	54490.5	0	14697.1	3.55917e+07	733829	498106	561570	150632	3.10794e+07	118600	324005	428435	211995	54490.5	0	14697.1	3.41757e+07	390221	236266	302751	0	1.19941e+07	21555.1	0	241.27	0	22684.7	0	45862.4	1.30137e+07	273698	207626	301083	42840.5	1.11565e+07	37608.5	211053	230122	51726	22684.7
CPV	0	0	292643	0	0	0	948508	0	0	0	0	0	1.24115e+06	1473.7	2236.87	293968	498.164	10853.6	734.87	2431.12	839.829	152.081	0	0	0	313189	0	0	10909.4	0	0	0	33002.4	0	0	0	0	0	43911.8	342.689	315.682	11372	86.9878	1202.08	328.907	2682.32	366.478	172.503	0
CRI	1.10911e+06	1.09107e+06	58909.9	2.30923e+06	3.28629e+06	44542.2	652184	596565	543125	10742.2	0	4826.1	9.7066e+06	467717	286836	62259.3	1.66778e+06	2.48483e+06	36952.7	31796.3	42044.5	20804.2	10742.2	0	4826.1	5.11658e+06	344171	427400	19152.1	645409	1.19741e+06	27243	698790	449254	231125	3738.3	0	11868.5	4.05556e+06	142709	107970	22393.4	466310	901750	21630.6	20711.7	22583.1	5076.14	3738.3
CSK	0	0	0	0	0	0	0	0	0	0	0	0	0	808.003	745.653	424.082	225.723	2906.38	164.882	6510.84	1182.32	294.843	0	0	0	13262.7	0	0	0	0	0	0	0	0	0	0	0	0	0	141.98	126.227	132.896	28.519	295.975	40.1602	872.989	219.772	85.5512	0
CUB	11077.1	1.12736e+06	1.62939e+06	0	1.09201e+07	556004	1.60102e+06	0	530714	0	0	2169.76	1.63778e+07	69898.8	928170	1.21972e+06	43314.6	9.36612e+06	473790	84465.7	111690	55265.6	0	0	2169.76	1.23546e+07	1111.76	77261.2	164578	0	1.03927e+06	56449.9	356410	0	61282	0	0	962.351	1.75732e+06	18896.9	69881.3	139708	15852.9	971207	52255.8	55019.9	59991.2	13484.6	0
CYP	379934	519918	0	317879	870695	34668.7	364873	0	0	4074.19	0	3305.11	2.49535e+06	341766	451152	9239.21	224644	606012	24881.1	259320	6170.73	2145.34	4074.19	0	3305.11	1.93271e+06	16695.6	22832	0	16630.3	49416.8	2232.96	40806.1	0	0	195.67	0	646.478	149456	16266.8	20679.1	2445.56	11925.3	35806.4	1826.37	32655.7	1994.43	652.499	195.67
CZE	2478.44	6.02863	1807.64	0	5898.72	215.306	47263.3	713.09	54860.3	63.7953	0	241.892	113549	55648	50639.7	60821.9	11858.4	165768	18246.3	93364	41662.7	46528.5	63.7953	0	241.892	544843	1432.75	3.2619	905.994	0	2274.47	69.8524	16986.1	475.422	6149.89	53.9784	0	499.119	28850.8	14176.5	10085.7	12378.8	2184.29	21859.1	4946.55	33935.5	12035.1	7127.72	53.9784
DEU	132021	0	68405.8	12526.7	35161.2	1681.24	103.406	127228	16801.5	1189.13	0	1805.43	396923	867756	935052	870224	150991	1.49225e+06	165724	1.02452e+06	662001	254630	1189.13	0	1805.43	6.42615e+06	58595.3	0	15338.7	7546.79	10381.6	255.505	124.885	52685.8	1718.54	638.656	0	5893.67	153179	223468	157129	174786	34200.3	305985	64174.9	462512	238317	68601.4	638.656
DJI	70.1208	0	19.917	0	4373.73	0	0	0	0	0	0	0	4463.76	4728.11	4076.04	3396.4	374.405	7067.67	933.576	4012.46	1386.1	251.004	0	0	0	26225.8	35.8164	0	27.8846	0	5961.99	0	0	0	0	0	0	0	6025.69	1156.83	905.496	1094.18	123.498	4378.25	608.47	4427.06	604.857	284.709	0
DMA	0	0	298763	0	0	0	0	0	0	0	0	404.631	299168	524.971	1000.32	219920	476.378	3661.16	192.509	528.662	699.055	345.902	0	0	404.631	227754	0	0	21645.3	0	0	0	0	0	0	0	0	188.592	21833.9	93.7985	128.722	16115	106.078	975.706	67.8355	344.364	375.479	84.3988	0
DNK	8737.85	0	785.478	1704.22	1619.98	0	4898.65	2001.63	0	392.165	0	82.9625	20222.9	57715.9	55288.2	67869.5	13899.6	108713	13005.9	101469	59675	22835	392.165	0	82.9625	500946	1131.79	0	217.554	293.762	460.026	0	797.65	299.311	0	44.3409	0	81.4562	3325.89	13816	9237.19	13233.8	2845.74	23553.6	4094.79	49104.2	23962.4	6736.86	44.3409
DOM	4.86493e+06	339006	23721.6	1.57961e+06	1.07462e+07	174103	8870.65	0	0	0	0	13907.5	1.77503e+07	4.01813e+06	271989	55103.8	1.25683e+06	8.56676e+06	143392	69145.7	91432	45241.8	0	0	13907.5	1.45319e+07	252291	33270.3	2953.57	211287	912281	29727.1	2509.42	0	0	0	0	9863.43	1.45418e+06	201836	28672.1	13632	172980	789997	26791.5	45040.6	49110.3	11038.8	0
DZA	53834.9	37795.8	5818.33	70325.5	98790.1	38960.8	49877.5	276066	2832.46	531.448	0	524.183	635357	118865	92297.3	84387.9	77227.2	305789	75290.6	170530	58909.7	10667.7	531.448	0	524.183	995020	12751.6	13951.7	4409.48	19082.8	52251	14730.9	20297.2	20677.7	2008.61	352.137	0	690.912	161204	29683.4	26920.9	30576.8	22936.3	142884	38982.2	188151	25706.5	12100.2	352.137
ECU	1.44895e+06	0	2.2152e+06	2.73334e+06	1.58761e+07	60304.3	2276.26	2286.6	1643.16	8569.4	0	643.792	2.23493e+07	694418	42225.5	1.16332e+06	2.50565e+06	1.46252e+07	65877.9	102812	135949	67269.5	8569.4	0	643.792	1.94119e+07	390131	0	936715	1.11283e+06	8.7199e+06	59849.1	3994.45	2408.04	5703.27	4218.87	0	2574.9	1.12383e+07	202366	6232.4	497208	1.01434e+06	7.96567e+06	59378.1	66970.4	73021.5	16413.5	4218.87
EGY	24252.2	0	45.8407	0	22.2101	0.748891	0	11.344	0	9.66656	0	53.9787	24396	180117	99793	77784.9	45965.5	495030	91126.7	334724	436723	133775	9.66656	0	53.9787	1.8951e+06	31263	0	254.774	0	50.2078	4.87816	0	14.3547	0	11.8592	0	359.41	31958.5	66525	23087.9	22053.3	10159.4	167139	31719.8	163564	153524	37776.7	11.8592
ERI	29496.8	0	43387.7	31813.6	121153	0	1966.85	0	639.113	0	0	201.537	228659	34065.7	7434.83	49609.9	32299.6	130731	2203.68	20332.5	7023.85	1271.92	0	0	201.537	285175	9187.47	0	18112.8	11257.1	51325.7	0	1309.36	0	182.641	0	0	628.725	92003.9	9687.6	834.732	19256	11446.9	55983.7	2028.36	22433.4	3065.01	1442.71	0
ESP	944502	1.82788e+06	7.49378e+06	792188	8.5725e+06	235527	657149	379847	1.18723e+06	16910.6	0	67863.7	2.21754e+07	939758	1.42053e+06	4.98199e+06	708564	7.64336e+06	303984	1.10631e+06	626233	923460	16910.6	0	67863.7	1.8739e+07	65947.6	115465	252030	39087.5	432753	11869.1	116199	34376.1	95766.4	633.306	0	6946.58	1.17107e+06	121660	128491	239353	55714.7	577060	63167.4	478106	157408	109520	633.306
EST	43.2023	110.953	0	0	789.651	309.976	2320.25	0	0	0.129556	0	0.680239	3574.84	8395.72	9583.7	9861.23	5615.82	92855.8	9169.39	14830.3	5737.78	1954.37	0.129556	0	0.680239	158005	34.0684	89.0078	0	0	838.858	404.28	5987.15	0	0	0.1055	0	4.46921	7357.94	2200.88	2189.38	2298.71	1524.19	34993.7	5100.47	9517.54	1841.66	650.923	0.1055
ETH	486170	469001	440067	552482	1.66623e+06	390126	12492.6	195353	0.593188	14.8832	0	676.375	4.21262e+06	453274	442862	423021	480445	1.6004e+06	376648	393058	135782	24588.2	14.8832	0	676.375	4.33077e+06	251109	309589	249085	266704	1.09158e+06	253246	8587.89	66813.5	12.7956	7.66834	0	2217.77	2.49895e+06	229530	286105	229607	230771	1.01923e+06	255035	433672	59251.4	27889.9	7.66834
FIN	38.1912	9.10778	42.4301	0	15.429	21.5347	1001.7	0	0	0	0	0.37043	1128.76	55692.5	47804.1	50644.9	5915.23	60202.8	9095.82	91822.2	38814.8	16688.7	0	0	0.37043	376681	39.7563	24.4371	129.576	0	26.5479	75.9679	6856.94	0	0	0	0	8.36423	7161.59	14760.7	8899.63	12771.8	1196.05	12751.2	2757.44	59737.4	14940.6	5606.93	0
FJI	0	0	358188	0	0	0	0	0	0	0	0	0	358188	7566.21	2269.74	127463	1408	7851.44	3636.41	4367.56	2519.06	706.537	0	0	0	157788	0	0	12561.5	0	0	0	0	0	0	0	0	0	12561.5	2160.26	434.482	4942.24	234.587	1402.9	834.602	2738.42	817.324	308.693	0
FRA	527556	24413.7	12551.2	2964	1.01247e+06	130441	480905	311526	138215	12321.1	0	6379.87	2.65975e+06	739598	506937	901649	138667	2.25e+06	281712	1.24895e+06	662844	294863	12321.1	0	6379.87	7.04392e+06	36120.6	1570.97	9450.03	2271.42	61490.4	4803.6	57608.5	23521.8	13682.7	679.622	0	3257.08	214457	120345	89048	141562	30304.7	396959	106801	687382	199699	76377	679.622
GAB	0	0	11928.9	0	58947.2	109154	140327	126547	134.166	0	0	4.50087	447043	6938.91	3934.78	20644.9	3539.42	85765.3	87657.3	7187.95	2483.08	449.65	0	0	4.50087	218606	0	0	8532.67	0	44798.8	96785.8	175656	115490	373.715	0	0	17.8662	441655	2045.91	750.018	9599.2	893.532	41137	74900	7930.66	1083.54	510.029	0
GBR	12800.7	0	2467.59	35310.8	32497	18780.2	30.5511	0	0	461.794	0	772.721	103121	712626	1.15928e+06	1.29548e+06	196593	1.49639e+06	219603	1.49436e+06	960054	272167	461.794	0	772.721	7.80779e+06	1545.21	0	376.221	8339.09	5671.39	5216.12	7.08399	0	0	101.618	0	529.865	21786.6	157589	136373	226449	44452.3	352285	78671.8	823413	306439	98506.7	101.618
GEO	1103.1	25391.3	94139.6	0	949955	46716	668.851	6842.29	0	798.664	0	898.531	1.12651e+06	24698	50147	97160.7	2518.86	821265	42970.8	23843.8	13752.3	3857.2	798.664	0	898.531	1.08191e+06	157.028	4765.17	17066.8	0	168113	12087.6	287.287	3152.52	0	130.368	0	965.35	206725	3994.99	7329.44	18220.8	580.09	146252	11391	14949.9	4462.02	1685.25	130.368
GHA	1.87966	0	91891.2	0	18049.8	26862.8	16828.1	0	0	229.624	0	195.397	154059	24064.3	16916.9	67703.9	5663.92	135865	45212.7	110356	38122.3	6903.42	229.624	0	195.397	451233	8.5183	0	157529	0	84053	56925.1	60401.2	0	0	993.034	0	2657.81	362568	7436.76	3488.69	75669	1697.13	105811	63489.8	121758	16635.5	7830.41	993.034
GIN	0	668.436	42104.3	0	26228.8	26549.2	1695.51	0	1812.76	0	0	60.6617	99119.8	6814.23	5633.56	47338.1	1420.54	48941.8	28616.6	49587.5	17130	3102	0	0	60.6617	208645	0	2720.88	83121.5	0	60977.1	71739.3	7042.27	0	3996.21	0	0	789.448	230387	1989.51	3878.85	75801.2	544.269	65916.3	66932.2	54711.2	7475.04	3518.54	0
GMB	0	0	175.545	17.863	322.215	0	0	0	0	0	0	11.2782	526.902	5828.02	3208.21	3890.64	375.389	7480.74	1178.64	7398.38	2555.77	462.814	0	0	11.2782	32389.9	0	0	882.603	167.204	1771.63	0	0	0	0	0	0	188.307	3009.74	1630.4	636.275	1727.08	285.962	5466.2	1003.85	8162.84	1115.27	524.961	0
GNB	0	1145.73	4391.49	0	7327.77	2113.83	7362.56	0	0	0	0	2.68572	22344.1	1118.97	1506.32	4889.31	202.29	10224.2	2610.89	7073.77	2443.63	442.508	0	0	2.68572	30514.6	0	3817.58	16635.7	0	29529.6	8914.47	52201.5	0	0	0	0	43.1362	111142	299.974	2188.67	10447.5	79.8819	27440.5	8457.02	7804.68	1066.33	501.928	0
GRC	1.29208e+06	1.05931e+06	68628.3	2.94025e+06	2.21051e+06	161590	1.92834e+06	0	0	6014.09	0	8448.83	9.67518e+06	1.00162e+06	834135	126425	2.61284e+06	2.24229e+06	168557	1.90703e+06	61207	23895.3	6014.09	0	8448.83	8.99247e+06	65404.8	36748.4	3350.08	132873	89877.3	10274.4	117835	0	0	376.219	0	1680.03	458419	62284.8	38253.8	19386.2	120343	121671	17330.1	175567	24163.2	7756.18	376.219
GRD	0	438996	0	0	0	0	0	33249.6	0	0	0	820.18	473066	651.282	375821	2665.78	471.229	5301.46	257.073	770.602	1018.97	504.202	0	0	820.18	388282	0	28273.8	0	0	0	0	0	3347.76	0	0	0	382.273	32003.8	118.15	24254.4	413.23	141.803	1413.88	103.253	501.96	547.315	123.023	0
GTM	1.12667e+06	0	3.20368e+06	2.4735e+06	4.80127e+06	38121.4	63681.6	181991	11493.8	40634.4	0	32288.3	1.19733e+07	701938	45367.2	2.24478e+06	1.91074e+06	3.96271e+06	43683	98027.4	129622	64139	40634.4	0	32288.3	9.27392e+06	522237	0	1.83706e+06	1.00056e+06	2.73022e+06	35098.1	87237.3	114417	23107.4	17879.8	0	83752	6.45157e+06	300643	8191.82	1.21878e+06	763353	2.16641e+06	32557.2	63853.7	69623.3	15649.7	17879.8
GUY	0	0	0	0	0	0	0	0	0	0	0	0	0	3826.02	9144.65	9586.83	2777.37	25190.8	953.011	5621.04	7432.75	3677.83	0	0	0	68210.3	0	0	0	0	0	0	0	0	0	0	0	0	0	841.039	863.412	1675.55	786.688	7605.77	405.947	3661.47	3992.3	897.375	0
HKG	0	0	0	0	0	0	0	0	343.764	1005.96	0	1043.1	2392.82	83445.6	48898	49904.9	25025.9	195409	38787.8	11149.7	7431.72	8229.77	1005.96	0	1043.1	470331	0	0	0	0	0	0	0	0	219.122	503.377	0	3996.35	4718.85	23551.6	9301.77	10241.7	7500.17	67772.9	12042.5	8614.63	2777.8	2623.63	503.377
HND	0	0	67182	0	379094	21557.1	15887	0	0	0	0	0	483720	33428.6	26853.5	97310.9	37559.1	621497	28789.8	55192.1	72981.1	36112	0	0	0	1.00972e+06	0	0	57760.2	0	234444	29081.2	18817	0	0	0	0	0	340102	8298.43	4703.29	58876.5	10934.9	308990	28884.9	35951.4	39199.9	8811.2	0
HRV	94308.5	20393.5	80269.1	0	576268	10973.8	158225	0	7180.26	10.6264	0	7427.6	955057	110842	36815.1	91576.9	8605.04	633269	17102	139094	12620	10992.7	10.6264	0	7427.6	1.06835e+06	4519.35	4095.7	3680.95	0	38365.2	1327.87	63814.3	0	571.277	4.68334	0	1490.49	117870	9183.51	7067.7	8254.29	2255.45	62000.5	3660.17	51518.8	3942.39	1960.32	4.68334
HTI	231311	0	6.816e+06	2.51339e+06	4.48848e+06	0	17078.5	0	75878.5	5259.52	0	14625.8	1.4162e+07	253594	30389.9	6.67748e+06	2.28988e+06	4.29018e+06	9563.39	69339.1	91687.7	45368.3	5259.52	0	14625.8	1.37774e+07	25255.8	0	838235	120837	413308	0	7087.1	0	12273.6	601.296	0	3228.21	1.42083e+06	34023.4	5306.55	831516	117847	467032	5121.61	45166.6	49247.7	11069.7	601.296
HUN	3020.56	2.69521	28746.2	691.839	14079.2	67.1884	21999.1	0	10806.1	122.321	0	351.84	79887.1	37730.8	30320.5	48852.7	8200.68	103514	14973.1	91494.3	28016	21806.7	122.321	0	351.84	385383	1284.77	1.16182	13615.3	326.786	7419.25	41.7014	12208.2	0	6738.82	53.9104	0	1062.76	42752.7	9867.71	6831.89	16451.7	1461.21	16010.5	3431	26342	7014.73	6730.61	53.9104
IDN	4.64379e+06	2.66047e+06	1.34903e+06	362948	682659	1.12205e+06	2.13106e+06	6.77982e+06	98021.5	75056.5	0	10319.3	1.99152e+07	3.09312e+06	1.45947e+06	785512	420012	1.06392e+06	1.39172e+06	1.65492e+06	4.47547e+06	102048	75056.5	0	10319.3	1.45316e+07	1.85093e+06	1.35283e+06	718349	154825	384055	885884	1.67824e+06	6.71102e+06	63462	14015.2	0	33078.1	1.38467e+07	1.20022e+06	736915	377741	163237	456800	940064	1.22118e+06	4.27848e+06	57498.1	14015.2
IND	7.22267e+06	2.11474e+06	3.73527e+06	1.17875e+06	1.68418e+06	1.49594e+06	2.51368e+06	2.0238e+07	2.3053e+06	1199.14	0	5152.83	4.24948e+07	6.76226e+06	2.23743e+06	3.62143e+06	988719	1.70399e+06	1.25742e+06	2.9056e+06	1.75589e+07	2.10363e+06	1199.14	0	5152.83	3.91458e+07	1.97276e+06	499950	1.09137e+06	287580	476672	685356	1.41471e+06	5.44585e+06	670111	485.893	0	12583.3	1.25574e+07	1.85452e+06	555439	1.07324e+06	237230	465199	568976	1.68519e+06	4.75377e+06	634816	485.893
IRL	411.955	0	0	2251.21	4956.58	0	2345.45	800.717	0	166.465	0	37.938	10970.3	56223.6	82229.1	60625.3	9034.04	94447.3	9337.21	101346	57666.9	17862.5	166.465	0	37.938	488977	40.5566	0	0	431.032	955.469	0	474.27	140.944	0	37.1195	0	48.4414	2127.83	12744.9	11613.2	13505.6	1768.19	16809.8	2541.01	67309.6	21019	6799.3	37.1195
IRN	512101	131157	381094	41934.5	1.29546e+06	55256	53135	1842.05	258332	57.1561	0	4142.81	2.73451e+06	660593	245181	446950	56202.9	1.23557e+06	72996.7	307012	400567	122700	57.1561	0	4142.81	3.55198e+06	93036.3	27479.9	79283.2	8650.6	341992	13645.3	20388.1	923.336	57172.1	49.4351	0	4133.41	646753	133254	51077.8	98684.3	11195.3	321739	20129.3	150023	140814	34649.2	49.4351
IRQ	1578.14	1097.36	3612.14	0	1790.59	0	0	0	0	2.39075	0	5.22545	8085.85	227586	172910	125164	12333.4	92385.3	19000.1	117746	153627	47058.4	2.39075	0	5.22545	967818	2354.33	1957.93	3984.94	0	1329.31	0	0	0	0	3.52882	0	24.1962	9654.24	51792.7	22107.3	26084.2	2486.84	21604.4	7017.24	57537.2	54005.5	13288.8	3.52882
ISL	0	0	0	0	0	2781.58	0	0	31.7814	0	0	0.238373	2813.6	2387.37	3096.18	2881.94	90.1255	1312.68	2095.1	1920.56	348.759	86.9725	0	0	0.238373	14219.9	0	0	0	0	0	2789.4	0	0	24.1228	0	0	1.17115	2814.7	580.954	583.155	699.832	17.6922	159.394	2044.15	257.513	64.8282	25.2358	0
ISR	99177.1	108178	5960.93	30099.1	403.559	1806.53	0	20504.6	5115.76	0	0	2782.36	274028	121245	118124	42193.3	37898.7	177555	40755.7	28786.4	37558.5	11504.7	0	0	2782.36	618403	10759.4	13585.2	691.261	3586.93	835.476	234.765	0	2259.47	586.178	0	0	1028.27	33567	24547.2	18287.5	14003.9	8436.9	56481.3	10861.4	14066.6	13203.2	3248.82	0
ITA	390809	1.28867e+06	383785	33748.7	2.5042e+06	107074	1.17597e+06	8574.47	111115	10429	0	21609.3	6.03598e+06	978863	1.53049e+06	918286	244735	5.76989e+06	431757	1.87317e+06	462497	270805	10429	0	21609.3	1.25125e+07	34153.2	79996	25339.1	6494.55	143440	10564.5	132405	681.315	11328.6	408.759	0	8448.09	453258	153653	152826	138034	53270.2	764990	149449	688022	175705	70272.5	408.759
JAM	812610	3.43798e+06	1.14836e+06	1.97343e+06	8.48302e+06	0	0	0	427286	456145	0	41068.4	1.67799e+07	549678	2.46493e+06	814660	1.84929e+06	8.01685e+06	11862	20544.6	27166.3	13442.3	456145	0	41068.4	1.42656e+07	40262	196325	53433.4	185893	729691	0	0	0	49140.1	24264.9	0	25492.6	1.3045e+06	31030.4	146044	43187.2	176901	716752	3533.17	13382.5	14591.7	3279.87	24264.9
JOR	6604.85	65173.7	0	11755.2	22164.5	2736.65	0	0	0	0	0	675.995	109111	42783.1	70824.9	26014	17087.9	74130.6	32831.7	24911.4	32502.5	9956.03	0	0	675.995	331718	846.971	7556.01	0	1308.86	4234.16	355.638	0	0	0	0	0	253.134	14554.8	9905.61	9879.21	7659.59	3603.83	19298.2	9443.28	12173	11425.8	2811.48	0
JPN	1.6916e+06	0	829541	971804	1.26863e+06	745357	0	0	0	121281	0	24040.5	5.65225e+06	2.68212e+06	761480	1.42126e+06	1.15243e+06	2.79375e+06	1.72323e+06	2.68782e+06	1.85031e+06	475156	121281	0	24040.5	1.56929e+07	261067	0	291040	128773	253682	158143	0	0	0	17646.9	0	22920.2	1.13327e+06	512388	139219	469240	175730	590926	387540	1.6545e+06	860675	186283	17646.9
KAZ	14851.2	16010.3	839.39	0	807157	3641.29	12.9773	5377.28	232.106	789.708	0	19.2093	848931	44955.6	35692.6	28576.6	5598.1	704297	16612.7	82595.3	47638.3	13361.4	789.708	0	19.2093	980136	1163.11	6620.22	994.639	0	268163	4111.42	27.001	1289.68	32.2234	66.0823	0	94.4398	282562	9849.92	8845.42	8545.17	1144.39	228095	7145.84	51786.5	15456.5	5837.73	66.0823
KEN	689072	0	769954	89164.9	1.90705e+06	520591	120356	0	0	7.11792	0	63.5219	4.09626e+06	586908	21779.2	723189	88177.3	1.86916e+06	506714	184668	63793.7	11552.1	7.11792	0	63.5219	4.05602e+06	175313	0	238828	45620	1.25503e+06	332839	71772.8	0	0	24.9789	0	146.301	2.11957e+06	153371	5967.64	228519	44501.4	1.21629e+06	329628	203750	27837.8	13103.4	24.9789
KGZ	1427.04	2269.88	518.798	0	95313.4	0	0	322.298	0	0	0	0.692094	99852.1	11787.7	13524	14693.4	1397.5	83776.2	2446.32	26973.2	15557.2	4363.43	0	0	0.692094	174520	363.406	222.226	103.018	0	15680.7	0	0	37.6292	0	0	0	0.358367	16407.3	2703.37	1991.49	2730.08	305.515	14258.3	772.717	16911.9	5047.63	1906.43	0
KHM	6553.15	51714.3	4459.59	4367.18	92290.2	27735.5	369821	0	0	0	0	29.7703	556971	28161.7	54718	10969.1	7622.63	111417	30839.9	70524.6	40676.3	11408.7	0	0	29.7703	366368	2295.18	28765.2	4252.67	1138.3	81030.4	23708.8	703113	0	0	0	0	42.2596	844346	8402.32	23963.5	4927.03	1916.62	75260.9	22423.7	44218.3	13197.6	4984.59	0
KIR	0	0	0	0	0	0	0	0	0	0	0	0	0	1142.79	472.376	1062.7	180.548	1466.08	790.679	490.662	282.998	79.3742	0	0	0	5968.22	0	0	0	0	0	0	0	0	0	0	0	0	0	291.003	75.7902	145.455	40.9755	284.915	186.652	307.641	91.8202	34.6794	0
KNA	0	0	0	0	0	0	0	0	0	0	0	0	0	434.954	898.849	935.359	599.681	5477.78	294.953	363.867	481.144	238.077	0	0	0	9724.67	0	0	0	0	0	0	0	0	0	0	0	0	0	72.8586	93.6504	184.499	117.145	1005.69	73.1426	237.018	258.434	58.0898	0
KOR	5224.95	1132.27	0	4315.02	222.486	0	5511.86	0	0	7243.03	0	74.7697	23724.4	524199	734425	283229	112400	647834	434091	1.44164e+06	785083	209585	7243.03	0	74.7697	5.1798e+06	1136.86	598.518	0	954.715	145.665	0	1125.18	0	0	1046.4	0	275.69	5283.03	123383	104963	62891.4	20100.9	135922	100878	901566	297422	93108.7	1046.4
KWT	1.12018	0	0	0	0	0	0	0	0	0	0	0	1.12018	37542.5	14184.9	18121.4	15718.9	131683	64358.7	9925.21	12949.7	3966.69	0	0	0	308451	0.881546	0	0	0	0	0	0	0	0	0	0	0	0.881546	10091.5	3109.17	5783.67	2941.12	28530	15596.6	4849.99	4552.29	1120.15	0
LAO	30706	94517	2361.95	738.76	98353	60394.3	262158	0	174.1	0	0	13.7246	549417	32065.4	78446.3	5262.51	2333.08	101542	56413.2	30579.8	17637.5	4946.88	0	0	13.7246	329240	23037.6	69171.7	2352.76	735.611	105659	99993.3	698923	0	302.286	0	0	88.7702	1.00026e+06	19735.4	53283.8	2659.1	1053.4	96264.4	89257.8	19173.3	5722.56	2161.34	0
LBN	61396.1	0	0	0	181724	34844.8	0	0	0	0	0	306.133	278271	67978.9	16834.4	19906.5	18455.6	285479	42684.3	17381.2	22677.7	6946.52	0	0	306.133	498650	6461.72	0	0	0	17127	3227.33	0	0	0	0	0	110.428	26926.5	10114.1	3559.15	5919.34	2528.13	49607.2	7835.45	8493.36	7972.03	1961.63	0
LBR	0	0	16865.3	0	0	123308	194160	0	0	57.6718	0	27.1809	334418	5870.06	6412.54	20019.7	694.271	12009	109627	16706.7	5771.31	1045.1	57.6718	0	27.1809	178240	0	0	36791.9	0	0	346562	871112	0	0	135.092	0	316.299	1.25492e+06	1237.71	1015.16	31299	236.471	5058.19	303826	18432.9	2518.44	1185.44	135.092
LBY	16165.2	6874.1	46183.7	1566.28	114082	23264.7	0	0	0	218.695	0	421.144	208776	42482.7	52076.9	76914.5	4612.68	155891	31844.5	29674.8	10251.2	1856.34	218.695	0	421.144	406244	11718.9	11259.1	34967.5	1085.79	93339.2	29023.4	0	0	0	349.822	0	1292.87	183037	14590	15178.6	38834.8	2190.62	112144	34167	32741.1	4473.32	2105.61	349.822
LCA	0	0	215021	0	0	0	0	0	331058	0	0	2036.13	548115	1207.91	2779.98	166352	967.155	19487.3	1005.87	1225.44	1620.42	801.804	0	0	2036.13	197484	0	0	15578.2	0	0	0	0	0	25056.9	0	0	949.009	41584.1	244.97	287.809	12440.9	315.201	4063.38	371.064	798.238	870.364	195.637	0
LKA	795934	521474	461950	0	544517	1609.7	48536.3	4.23902e+06	0	1132.61	0	31572.4	6.64575e+06	488377	466183	210927	5999.72	493963	11302.3	103763	59847.4	16785.8	1132.61	0	31572.4	1.88985e+06	157679	126675	135898	0	151789	451.143	40798.2	983371	0	404.296	0	52409.9	1.64948e+06	92396.8	103891	61864.5	1256.66	133737	3883.02	65058.8	19417.8	7333.87	404.296
LSO	526.48	12092.3	13556.1	0	591358	0	0	0	6748.46	0	0	9.59202	624291	3175.09	14949.6	17530.3	613.578	472406	2463.59	9987.14	3450.05	624.757	0	0	9.59202	525209	27.4585	661.192	1568.2	0	53998.5	0	0	0	410.912	0	0	12.9337	56679.2	773.777	1101.16	2798.69	176.296	45448.5	1258.46	11019.1	1505.51	708.649	0
LTU	571.661	45.9905	413.109	0	1374.89	79.3042	1940.35	0	107.502	1.82918	0	6.20264	4540.84	13122.7	10607.9	13989.8	1591.44	16352.2	2216.12	26357.2	8345.03	4256.64	1.82918	0	6.20264	96847.1	467.006	38.6738	381.922	0	1445.79	101.377	4722.96	0	123.833	1.52468	0	40.8478	7323.93	3580.31	2426.15	3539.65	270.351	3340.59	611.214	9498.56	2491.87	1078.49	1.52468
LUX	710.795	0	0	0	309.655	0	33.4314	134.877	0	0	0	23.5183	1212.28	11398.6	11445.3	10978.8	2728.2	26017.6	3898.86	29548.9	17168	4236.54	0	0	23.5183	117444	378.33	0	0	0	207.776	0	59.0328	89.9235	0	0	0	88.4224	823.484	2784.94	2314.25	2838.63	629.313	6088.72	1374.84	17951.5	6487.81	1717.72	0
LVA	186.186	73.2445	100.096	0	1148.03	82.7652	1734.15	0	9.86713	0	0	3.44179	3337.78	10172	8069.95	12471.9	1204.02	13196.4	1555.3	17865.1	5624.89	2561.31	0	0	3.44179	72724.3	146.822	58.7578	90.4885	0	1219.58	107.945	3663.04	0	11.2173	0	0	22.6128	5320.46	2700.18	1833.74	3325.03	208.17	2720.94	457.133	6767.2	1454.05	630.066	0
MAC	0	0	0	0	0	0	0	0	0	0	0	0	0	4158.4	2556.52	2516.44	854.333	6305.65	862.15	788.016	525.245	581.648	0	0	0	19148.4	0	0	0	0	0	0	0	0	0	0	0	0	0	1228.63	548.673	577.166	355.584	2266.27	262.66	608.848	196.324	185.428	0
MAR	116896	95944.3	9065.87	192256	1.08926e+06	18091.7	203420	20964.3	0	90.3636	0	172.834	1.74616e+06	139573	108012	54716.4	156119	934314	32081.9	156354	54012.3	9780.88	90.3636	0	172.834	1.64523e+06	26256.4	61434	3579.91	25858.6	149023	8252.37	36774.7	3985.97	0	98.9131	0	545.607	315809	34220.4	60766	18966.3	22363.4	154752	22333.5	172509	23569.5	11094.3	98.9131
MDA	0	0	467.058	0	272.178	0	3.99534	0	0	0	0	15.7557	758.987	5953.39	4678.45	7274.89	1428.9	18409.4	1630.07	27070.1	4915.73	1225.87	0	0	15.7557	72602.5	0	0	443.872	0	285.011	0	11.1759	0	0	0	0	104.094	844.154	1287.88	947.067	1656.13	259.713	3637.29	547.399	3629.62	913.746	355.696	0
MDG	22029.4	964580	800774	0	7.48828e+06	3.59536e+06	1.50251e+06	232993	59134	667.969	0	76.4847	1.46664e+07	33736.7	860660	716881	2826.41	6.83138e+06	3.26939e+06	93935.5	32450	5876.24	667.969	0	76.4847	1.18479e+07	15596.5	731559	696100	0	5.58167e+06	3.43474e+06	2.40816e+06	209366	254707	424.254	0	329.908	1.33326e+07	17158.1	657319	610861	1015.79	5.08007e+06	3.12202e+06	103642	14160.3	6665.31	424.254
MDV	0	0	0	0	0	0	0	0	0	0	0	0	0	3045.38	2162.85	1665.07	327.402	3088.98	823.21	1694.46	977.308	274.111	0	0	0	14058.8	0	0	0	0	0	0	0	0	0	0	0	0	0	723.295	467.971	495.65	84.6007	664.215	257.464	1062.41	317.093	119.762	0
MEX	770349	883549	3.3594e+06	1.09444e+06	7.53615e+06	738636	262922	127782	0	230285	0	36197	1.50397e+07	1.05877e+06	966949	3.2046e+06	1.28056e+06	8.25225e+06	859673	363130	272755	72190.7	230285	0	36197	1.65974e+07	351478	166592	1.44422e+06	556807	3.35045e+06	574620	273932	153827	0	101202	0	66595.1	7.03972e+06	427754	195259	1.33062e+06	592138	3.45413e+06	547208	295180	180729	20397.8	101202
MKD	18404.9	33834.3	0	0	134586	0	174667	0	0	0	0	234.27	361726	21872.8	32653.3	7001.46	3136.27	120495	1928.88	13414.1	2435.9	607.457	0	0	234.27	203780	1585.47	10143.3	0	0	12163.8	0	12771.7	0	0	0	0	128.719	36793	2904.42	8495.43	2144.64	509.385	14329.6	714.858	1798.59	452.79	176.259	0
MLI	1150.52	1201.12	99.0584	0	920.57	0	0	0	0	0	0	5.59889	3376.87	15113.4	10119.2	17597.5	2252.23	37366.8	8797.87	65565.6	22649.6	4101.53	0	0	5.59889	183569	5680.45	1374.44	912.122	0	9391.39	0	0	0	0	0	0	245.575	17604	9354.83	3267.21	5886.23	801.435	25114.3	6969.31	72340.3	9883.66	4652.28	0
MLT	0	0	0	0	0	0	0	0	0	0	0	0	0	3965.24	4261.01	4840.53	996.753	11676.3	1740.48	7309.74	2811.1	863.218	0	0	0	38464.4	0	0	0	0	0	0	0	0	0	0	0	0	0	813.885	664.532	1014.41	216.814	2555.76	528.622	2960.46	817.899	244.947	0
MMR	230406	285440	36917.8	377.548	315672	144563	692397	178.659	638.308	18.4557	0	121.69	1.70673e+06	236902	272223	53491.3	14221.4	375494	140771	257661	148611	41681.7	18.4557	0	121.69	1.5412e+06	101993	225200	24736.3	167.637	196038	82410	1.03859e+06	458.215	1108.28	15.4445	0	887.484	1.6716e+06	93860.5	177434	24885.5	3461.13	183115	74216	161551	48217.5	18211.2	15.4445
MNE	0	21558.3	280.389	0	91673.1	0	68982.6	0	0	11067	0	64.0199	193625	563.572	516.364	322.006	145.159	1982.07	101.734	4013.2	728.767	181.738	11067	0	64.0199	19685.7	0	649.313	8.94067	0	4098.03	0	8951.99	0	0	308.612	0	7.72896	14024.6	93.9844	88.5254	109.777	20.4518	206.219	24.824	538.1	135.465	52.7327	308.612
MNG	9.00746	4.65483	184.391	794.429	74682.6	2913.14	13.7036	0	0	0	0	31.0798	78633	4665.42	4477.07	4136.73	1344.31	65790.7	3531.76	13426.8	7744.16	2172.05	0	0	31.0798	107320	38.6047	20.2835	236.666	972.412	91448.1	5819.7	114.651	0	0	0	0	396.572	99046.9	1167.56	952.085	1458.41	930.1	73332.1	4965.87	8418.5	2512.63	948.991	0
MOZ	0	0	263605	0	938439	115592	538701	0	0	0	0	57.3694	1.85639e+06	23676.9	22893.4	274457	5250.56	1.21745e+06	132195	107185	37027	6705.07	0	0	57.3694	1.8269e+06	0	0	29322	0	122546	30944.1	205695	0	0	0	0	34.5627	388542	7105.44	3648.37	34347.3	1742.6	151866	41275.4	118260	16157.5	7605.43	0
MRT	3.30855	2.96737	2.95282	0	37.7162	0	0	0	0	0	0	0.540821	47.4858	5414.68	2595.13	5606.47	594.299	9969.5	2179	16038.1	5540.35	1003.28	0	0	0.540821	48941.3	66.869	60.9302	68.4563	0	862.925	0	0	0	0	0	0	20.3304	1079.51	1841.25	687.814	1411.88	210.259	5123.16	1728.27	17695.3	2417.65	1138	0
MUS	0	0	512801	0	0	0	68380.7	0	86763.6	0	0	2632.38	670577	8405.23	10063.1	72744	4188.74	154923	15846.7	6260.09	2162.55	391.607	0	0	2632.38	277617	0	0	160774	0	0	0	47955.9	0	26372	0	0	5392.31	240495	2388.76	1379.4	21919.2	912.304	9981.25	3826.03	6906.93	943.674	444.192	0
MWI	0	0	86253.1	0	613280	40562.5	89516.2	5834.76	42544.4	34.8881	0	12.2233	878038	5944.49	10403.1	91081.8	2017.87	608126	44763.8	66799.9	23076	4178.75	34.8881	0	12.2233	856439	0	0	43548.5	0	222809	15557.4	87258.8	20335.4	20275.7	35.0759	0	32.4984	409852	1450.83	1512.96	43497.6	729.433	217123	20860.1	73702.2	10069.7	4739.87	35.0759
MYS	2.58898e+06	790750	35329	61249.7	75476.5	543406	862308	1.66364e+06	551219	684.179	0	17667.3	7.19071e+06	711933	257157	120007	104437	252134	580422	136367	78652.2	22060	684.179	0	17667.3	2.28152e+06	565938	279906	19530.4	16165.6	20280.5	203839	570683	736199	148382	290.617	0	28898.1	2.59011e+06	185225	68439	34094.7	25076.5	58767.2	208249	85501	25519.1	9638.25	290.617
NAM	71.5188	0	837.935	0	623501	101681	0	0	0	0	0	241.279	726333	5101.67	4621.5	6524.14	718.24	84821.5	15078.6	10410.6	3596.32	651.244	0	0	241.279	131765	37.0192	0	781.633	0	190408	21663.6	0	0	0	0	0	588.153	213479	1430.74	1150.78	2696.77	264.765	27020.8	4071.66	11486.2	1569.33	738.693	0
NCL	0	0	2558.49	0	0	0	0	0	0	0	0	120.168	2678.66	2372.08	1457.29	4544.41	406.125	2825.6	1349.77	1236.61	713.238	200.046	0	0	120.168	15225.3	0	0	4397.27	0	0	0	0	0	0	0	0	615.504	5012.77	574.476	234.152	4017.92	68.9758	493.687	310.947	775.345	231.414	87.4022	0
NER	0	0	795.784	0	0	0	0	10.1887	3.82176	0	0	0	809.794	13130.5	6721.61	14752.2	2111.57	34897.6	8305.41	69764.7	24100.2	4364.21	0	0	0	178148	0	0	8495.19	0	0	0	0	93.3943	38.885	0	0	0	8627.47	4324.84	2031.72	12828.6	778.185	17151.7	7141.05	76973.3	10516.7	4950.24	0
NGA	139.926	0	347041	1012.17	70149.7	128480	14228.6	0	97.3381	0	0	21.1185	561170	90191.1	48216.8	391309	29253.2	562622	218133	711760	245878	44525	0	0	21.1185	2.34191e+06	1278.64	0	398048	332.92	373316	155771	11529.3	0	675.675	0	0	50.5984	941002	32392.2	15808.4	352646	10733.4	536099	213267	785305	107294	50503.8	0
NIC	1181.65	101586	172071	0	1.65756e+06	20889.9	121163	82819.7	0	0	0	466.625	2.15773e+06	27003.1	100285	132752	31641.8	945997	15139.8	40265.7	53243.8	26345.7	0	0	466.625	1.37314e+06	401.647	25168.1	98670.3	0	763896	18299.4	203795	113844	0	0	0	1410.57	1.22549e+06	7838.45	23409.5	68455.2	9078.02	416469	10981.8	26228.6	28598.5	6428.26	0
NLD	1319.82	0	0	1871.97	111.509	32.9966	0	3467.72	403.452	117.139	0	77.9406	7402.55	251800	333346	224117	57590.5	584682	52988.2	371730	254844	72246.7	117.139	0	77.9406	2.20354e+06	918.351	0	0	1463.2	98.5877	34.9736	0	3050.79	403.261	82.674	0	386.103	6437.95	64887.3	51961.9	36931.7	15044.3	167142	20336.5	224392	111206	26192.2	82.674
NOR	33.1071	1558.17	369.086	0	715.906	996.019	756.479	50.6538	0	33.4687	0	21.9047	4534.79	49731.9	54303.7	68842	8811.91	84393.5	11947.7	88620.3	53989	22702.5	33.4687	0	21.9047	443398	26.9587	111.103	54.5273	0	69.9873	191.375	1755.34	21.1277	0	4.2349	0	25.5002	2260.15	13048.3	8865.26	16192	2102.24	27562	5667.62	44916.4	24149.3	7831.32	4.2349
NPL	238022	1.00036e+06	163759	13559.5	869566	0	90445.2	698.525	4931.71	0	0	155.022	2.38149e+06	263622	985132	179173	19569.2	851098	14737.2	136266	78593.6	22043.6	0	0	155.022	2.55039e+06	58651.8	253593	50997.2	4182.2	249966	0	65787.2	489.044	1467.19	0	0	281.151	685415	65391.3	246781	55298.9	5404.06	239416	4608.15	85437.3	25500.1	9631.08	0
NZL	80698	16216.9	0	174083	711135	129594	143881	0	5390.46	83022.5	0	1755.33	1.34578e+06	64180.4	43561	34057.6	16992.1	76054.5	17194.7	21977.4	12675.8	3555.27	83022.5	0	1755.33	375027	8018.81	685.566	0	21198.1	91025.6	17450.1	33257.2	0	735.186	9350.65	0	1537.91	183259	12663.1	4713.97	5398.85	2206.84	10684.7	3026.29	13779.6	4112.74	1553.33	9350.65
OMN	0	0	862.692	2551.26	37927	0	0	0	0.981443	46.0323	0	24.1312	41412.1	20351.9	10664.1	14694.7	9608.47	60342.2	25696.6	10948.2	14284.4	4375.53	46.0323	0	24.1312	171036	0	0	310.69	892.057	16970.3	0	0	0	1.26695	27.1861	0	21.801	18223.3	5314.09	2039.31	4298.27	2173.82	18831.8	7013.07	5349.87	5021.48	1235.61	27.1861
PAK	29480.1	1397.36	22533.4	34194.3	167553	1673.6	44475.5	1415.35	0	0	0	15.3156	302738	334937	234493	143491	87322	616311	147729	817955	471770	132320	0	0	15.3156	2.98634e+06	11260.8	4857.64	10457.3	4932.17	35058.5	6156.65	12456.9	476.944	0	0	0	144.254	85801.2	84354.2	51272.5	41088.8	20549	132736	46173.4	512850	153068	57812	0
PAN	61734.5	298506	37669.7	15845	6.69283e+06	306583	60951.8	35838.7	51204.2	4401.93	0	4411.87	7.56997e+06	61293.5	252720	42046.7	25703.9	5.27045e+06	241218	24929.4	32964.4	16311.2	4401.93	0	4411.87	5.97645e+06	17411.3	88637.9	11819.8	8432.99	1.15971e+06	56345.8	53515.4	12289.5	18934	312.694	0	11689.8	1.4391e+06	16576.6	76118.6	13157.5	10301.7	929392	45050.5	16238.7	17706	3979.88	312.694
PER	269252	441845	538284	53124.2	5.01446e+06	419030	82997	262128	0	2430.76	0	6099.33	7.08965e+06	216070	428802	564344	141327	4.93369e+06	379098	206671	273284	135224	2430.76	0	6099.33	7.28704e+06	160433	367122	475866	36630	4.50712e+06	534571	224817	359962	0	1243.42	0	32574.7	6.70034e+06	108952	293108	425848	58592	4.05963e+06	462682	134623	146787	32994.3	1243.42
PHL	1.39056e+07	1.49754e+07	2.22596e+06	1.22941e+06	1.48458e+06	2.68299e+06	1.02263e+07	268005	243824	0	0	28133.2	4.72701e+07	1.12873e+07	9.95525e+06	1.64811e+06	1.21067e+06	1.73418e+06	2.65221e+06	458505	264451	74172.2	0	0	28133.2	2.9313e+07	2.538e+06	1.73429e+06	522596	237631	243602	599325	4.27012e+06	82597.8	55314.7	0	0	33709.6	1.03172e+07	2.072e+06	1.19859e+06	390332	235920	306417	603585	287479	85802.5	32406.6	0
PNG	0	0	322231	0	97406.8	172545	0	0	383293	601.67	0	0	976077	9349.08	7806.14	214985	5757.21	128124	188600	33559.6	19356.1	5428.92	601.67	0	0	613568	0	0	94909.6	0	20640.1	67015.8	0	0	176067	171.428	0	0	358804	2516.99	1314.43	59988	1027.33	26690.3	69581.4	21041.6	6280.18	2371.95	171.428
POL	40312	3912.65	14442.4	1610.26	51253.5	923.694	113939	0	372404	366.386	0	814.719	599979	148395	103833	114923	21500.5	232782	24949.1	204675	73308.5	239799	366.386	0	814.719	1.16535e+06	13481.6	2132.12	9794.18	575.632	14307.4	116.083	28359.4	0	67578.3	212.706	0	1379.03	137936	42610	25191.6	36321.4	4149.19	46154.1	6901.78	72975.5	24610.4	45814.6	212.706
PRI	1.353e+06	0	0	0	4.62932e+06	0	0	0	0	85558.3	0	99594	6.16747e+06	1.36044e+06	10410.4	12664.9	12990.6	4.72394e+06	2926.39	28185	37269.3	18441.4	85558.3	0	99594	6.39242e+06	45091.2	0	0	0	314732	0	0	0	0	2669.96	0	53336	415829	46786.8	1272.92	3411.68	3701.97	348047	1437.51	18359.4	20018.2	4499.63	2669.96
PRK	94.4927	6972.44	8848.71	0	6682.09	338.146	14284.3	0	6466.16	19.5478	0	178.24	43884.1	49228.3	38270.8	25610.7	6157.48	62258.6	11351.5	127039	73272	20551	19.5478	0	178.24	413937	52.6296	3125.92	5712.63	0	3184.95	121.423	10004.2	0	1206.19	8.8138	0	655.013	24071.8	15358.1	8969.3	10988.1	1356.71	13958.2	3633.11	79652.3	23773.5	8978.95	8.8138
PRT	103324	376443	1815.01	173102	309853	23913.4	320591	49352.3	0	7878.72	0	1129.19	1.3674e+06	190083	428695	441383	189299	688941	47016.6	251315	78712	50861.7	7878.72	0	1129.19	2.37531e+06	6480.53	18687	53.8309	10975.5	13363.5	962.388	21466.9	11104.9	0	219.942	0	175.891	83490.4	27858.3	33465.9	36718.8	13917.3	52964.3	7394.06	88036.1	25114.4	9430.61	219.942
PRY	1391.72	26115.5	19675.4	0	67803.5	918.298	0	0	6.09733	0.624756	0	3.14951	115914	13719.8	25175	39939.4	20112.3	173109	5145.64	43380.9	57362.9	28383.9	0.624756	0	3.14951	406333	2594.01	51815.8	48843.4	0	209255	3132.89	0	0	68.3294	6.14183	0	36.4329	315752	4334.38	17606.8	24040.5	5771.5	132457	3553.58	28257.7	30811	6925.58	6.14183
PYF	0	0	0	0	0	0	0	0	0	0	0	0	0	2606.17	1800.91	3067.98	2266.49	14938.5	3416.49	1525.69	2017.44	998.256	0	0	0	32637.9	0	0	0	0	0	0	0	0	0	0	0	0	0	674.137	283.535	577.596	1034.48	3661.71	757.994	993.817	1083.61	243.571	0
QAT	0	0	0.589197	0	0	0	0	0	0	0	0	0	0.589197	4655.82	3362.93	2413.27	5646.45	43201.8	19685.8	3770.47	4919.44	1506.9	0	0	0	89162.9	0	0	0.504109	0	0	0	0	0	0	0	0	0	0.504109	1111.99	641.495	514.709	1020.46	9277.1	4932.28	1842.46	1729.36	425.534	0
ROU	8617.03	70044.5	38895.6	3185.65	131601	3106.68	376239	5873.36	0	795.839	0	1952.84	640312	64228.4	111073	86765.3	19329.4	284042	17858.5	236923	24909	13709.2	795.839	0	1952.84	861587	633.054	13504.5	25253.4	2085.34	19026.5	415.481	41175.5	418.91	0	30.6945	0	2626.58	105170	13186.4	20594.7	34165.2	4511.93	47773.9	5233.72	39638.4	6757.33	3232.93	30.6945
ROW	36871.8	0	3.43502e+06	4790.26	397114	253187	23506.3	18848.8	51984.9	3855.66	0	11462.2	4.23664e+06	48949.6	14884.3	3.40795e+06	9020.53	440203	257150	52776.6	30439.8	8537.64	3855.66	0	11462.2	4.28523e+06	8026.94	0	214984	533.366	137405	93290.7	14944.8	3838.87	25369.9	892.352	0	12926.4	512212	11028.7	3154.71	214642	1588.48	150097	94510.7	33090.5	9876.36	3730.18	892.352
RUS	28792.1	62349.8	47829	28696.6	1.22285e+06	59556.2	192452	32756.3	9434.51	394.848	0	1258.91	1.68637e+06	539878	385873	506742	111482	2.22119e+06	226054	300632	125587	51172.1	394.848	0	1258.91	4.47026e+06	7399.82	15517.5	26489.7	4282.19	348087	38749.6	257271	13456.6	1902.8	362.713	0	2068.43	715588	139450	86849.9	145064	24362.2	742214	96552	185271	41911.3	14837.8	362.713
RWA	0	0	115898	0	41610.7	32456	161656	978.607	52810	183.885	0	0	405593	4229.43	3154.56	111578	1244.68	61367.7	34160.2	46062.9	15912.4	2881.52	183.885	0	0	280776	0	0	118145	0	38827.3	46245.8	145431	914.522	45529.6	142.148	0	0	395235	1122.8	954.618	106527	480.48	45725.8	46013.2	50822.5	6943.74	3268.45	142.148
SAU	3873.87	383.989	2124.26	0	36646.7	66181.5	0	0	146.766	31.0749	0	22.8762	109411	224356	111240	144216	60725.1	503119	216833	104220	135978	41652.2	31.0749	0	22.8762	1.54239e+06	1545.53	354.498	2175.95	0	14756.6	28768	0	0	463.062	14.7994	0	67.7458	48146.2	61079	22891.5	51313.6	13394.4	109717	64632.2	50927.3	47801.3	11762.2	14.7994
SCG	0	0	0	0	0	0	0	0	0	0	0	0	0	8812.17	8108.18	6038.3	779.142	11650.7	1417.28	6510.84	1182.32	294.843	0	0	0	44793.7	0	0	0	0	0	0	0	0	0	0	0	0	0	1460.12	1343.64	1708.14	180.237	2160.84	401.319	872.989	219.772	85.5512	0
SDN	1845.07	0	407348	6246.78	895997	133293	264.794	104.432	8207.28	0.102058	0	3.11627	1.45331e+06	55676.4	18702.7	351368	10426.3	855746	134591	158356	54704	9906.13	0.102058	0	3.11627	1.64948e+06	30318.6	0	151493	14659.4	553973	115640	4253.95	731.193	31622.4	1.93705	0	131.462	902824	33938	4678.55	123046	14591.3	518890	116715	174718	23871.3	11236.3	1.93705
SEN	911.604	46.8151	50.1639	1522.62	7146.65	1142.68	2839.88	2596.66	0	0	0	22.5855	16279.7	37144.4	10670.9	18628.4	5517.83	56715.3	12966.6	57638.1	19911.1	3605.62	0	0	22.5855	222821	6887.3	515.553	464.812	9743.25	54614.4	10699.5	31090.8	13744.4	0	0	0	710.453	128471	19058	3519.66	5344.62	10111.4	69517.2	17357.9	63593.7	8688.63	4089.78	0
SGP	0	0	0	0	2138.69	0	0	0	0	8646.06	0	0	10784.8	40557.6	31773.2	19909.7	5766.34	46602.7	20715.3	23867.7	13766.1	3861.06	8646.06	0	0	215466	0	0	0	0	910.422	0	0	0	0	2625.92	0	0	3536.34	9882.39	6200.71	3750.65	1423.39	14343.7	6184.51	14964.8	4466.49	1686.94	2625.92
SLB	0	0	712234	0	0	0	613363	0	9964.85	0	0	0	1.33556e+06	1616.73	975.75	291479	284.282	7069.77	9019.38	2497.21	1440.31	403.972	0	0	0	314786	0	0	146916	0	0	0	258183	0	1919.38	0	0	0	407018	452.528	179.264	60217.3	71.2555	1508.65	3390.7	1565.73	467.316	176.5	0
SLE	0	61.97	24297.7	0	5995.28	25192.2	381.233	0	0	3.03529	0	5.09975	55936.5	5844.65	2907.9	29405.7	1669.37	37633.7	26420.9	28986.8	10013.5	1813.3	3.03529	0	5.09975	144704	0	284.172	52517.4	0	15325.3	70840.8	1777.48	0	0	13.1265	0	71.1427	140829	1971.37	1023.65	52665.7	549.593	25358.4	62017.6	31981.9	4369.6	2056.79	13.1265
SLV	0	113496	110431	186082	169292	0	5395.85	0	0	224.675	0	305.928	585228	44314	95273.5	193675	237821	631694	16235.1	45128.4	59673.7	29527.4	224.675	0	305.928	1.35387e+06	0	81393.2	66279.5	98164.2	125918	0	12319.4	0	0	57.1621	0	1339.03	385470	14486.4	57023.1	105262	110900	300385	6934.02	29396.1	32052.2	7204.57	57.1621
SOM	0	506.199	18359.2	23631.5	426299	60029.7	0	0	14.1889	84.6078	0	3.94044	528928	7430.37	5401.91	29943.2	26494.1	423406	62897.5	53328.1	18422.2	3336	84.6078	0	3.94044	630748	0	1385.11	19209.7	19514.5	554683	91176.1	0	0	50.2991	49.0442	0	25.3663	686093	2289.59	2730.63	22214.2	19980.3	522205	89595.7	58838.3	8038.92	3783.95	49.0442
SRB	381.919	4434.23	2347.29	3786.36	28099.4	64.6744	61869.6	0	0	25.309	0	88.4976	101097	6042.45	5655.84	2610.02	1951	22700.4	1517.18	59997.3	10895.1	2716.98	25.309	0	88.4976	114200	162.446	1971.49	1158.42	1805.32	10846.9	43.822	33594.4	0	0	12.8682	0	285.772	49881.4	1169.8	933.595	627.985	201.276	2218.08	368.582	8044.58	2025.2	788.353	12.8682
SSD	0	0	0	0	0	0	0	0	0	0	0	0	0	371.225	364.583	962.674	146.932	2828.96	548.597	5122.81	1769.67	320.463	0	0	0	12435.9	0	0	0	0	0	0	0	0	0	0	0	0	0	83.6763	103.544	321.917	58.0761	1239.17	509.061	5652.14	772.236	363.495	0
STP	0	0	2.16846e+07	0	0	0	0	0	0	0	0	0	2.16846e+07	531.216	681.805	2.10621e+07	77.7464	1249.98	119.169	797.263	275.414	49.8737	0	0	0	2.10658e+07	0	0	938274	0	0	0	0	0	0	0	0	0	938274	97.0108	83.5106	911451	22.256	299.212	87.0638	879.642	120.183	56.5707	0
SUN	0	0	0	0	0	0	0	0	0	0	0	0	0	808.003	745.653	424.082	225.723	2906.38	164.882	6510.84	1182.32	294.843	0	0	0	13262.7	0	0	0	0	0	0	0	0	0	0	0	0	0	141.98	126.227	132.896	28.519	295.975	40.1602	872.989	219.772	85.5512	0
SUR	6204.38	37.5364	442.289	0	31320.4	18787.3	0	26615.2	62.3374	0	0	175.892	83645.3	6390.69	3540.06	3869.82	2020.95	48123	16242.6	3734.75	4938.49	2443.63	0	0	175.892	91479.9	11310.3	21.5295	918.643	0	30593.7	16882.2	0	86225.3	210.43	0	0	929.016	147091	7522.06	477.552	1655.69	646.53	30990.8	14272.7	2432.77	2652.58	596.237	0
SVK	23119.5	24487.6	11651.3	0	54758.7	2346.94	96020.2	169898	201997	0	0	1909.8	586189	40318	36379.2	29298.1	5931.48	87214.8	10229	67996.9	80030.7	88847.7	0	0	1909.8	448156	1629.19	1591.89	3982.6	0	4979.33	187.694	3770.28	10179.8	12902	0	0	1164.83	40387.5	7815.95	5985.12	8036.88	1516.99	14123.3	2896.9	11653.7	7942.48	6906.56	0
SVN	46167.8	0	0	285.663	65744.2	501.752	81423.4	0	7129.04	0	0	1537.82	202790	51176.2	13506.3	13204.7	6356.39	115820	4145.12	66247.2	12735.7	8975.68	0	0	1537.82	293705	3675.38	0	0	134.931	5868.4	206.518	22972.5	0	1151.36	0	0	346.864	34356	6159.8	2493.69	3591.57	1650.56	20656.5	1375.02	20812	4503.37	1783.15	0
SWE	969.43	0	840.722	0	825.299	68.0112	2289.22	0	74.2164	10.2402	0	28.3128	5105.45	78865.9	94065.8	96243.9	16653.3	119887	15116.6	124948	65160.9	28784.8	10.2402	0	28.3128	639765	229.622	0	140.545	0	169.808	101.16	3723.81	0	186.563	3.17043	0	30.4076	4585.08	20044.4	13788.2	16645.7	3141.43	26174.8	4939.19	56675.6	23044.6	8389.28	3.17043
SWZ	0	0	17469.8	0	97722.2	23726.3	4760.88	0	0	0	0	5.11542	143684	6567.99	49644.6	45753.4	8983.18	1.25824e+06	58488.8	5665.18	1957.03	354.392	0	0	5.11542	1.43566e+06	0	0	2702.15	0	14152.7	2016.45	1590.52	0	0	0	0	7.66197	20469.5	1284.31	1449.05	3056.71	1886.61	46806.7	4205.97	6250.54	853.995	401.979	0
SYR	641035	279624	211346	78102.8	655567	56879.9	143.284	185394	0	13765.1	0	8414.97	2.13027e+06	538361	278977	190375	65757.9	555350	51203.9	79757.6	104062	31875.8	13765.1	0	8414.97	1.9179e+06	73253.2	38203	24401	9235.8	70766.5	9595.49	28.1107	16092.1	0	1460.85	0	3157.69	246194	64878.9	38221.1	25514.8	8097.51	65706.6	9557.73	38973.8	36581.5	9001.39	1460.85
TCD	0	0	19064.1	0	598.489	0	342.531	0	0	0	0	2.58516	20007.7	3134.77	3473	29002.2	1394.65	24870	5875.35	51571.4	17815.3	3226.11	0	0	2.58516	140365	0	0	9700.16	0	2964.8	0	2998.73	0	0	0	0	23.82	15687.5	885.159	906.968	12463.6	525.473	14607	5221.96	56900.1	7774.1	3659.31	0
TGO	229.059	47.8744	316.332	242.878	14320.4	1506.19	25.214	0	0	0	0	0.227475	16688.2	5433.79	3119.98	8859.19	1445.09	35266.9	5911.76	29114.3	10057.5	1821.28	0	0	0.227475	101030	2093.14	443.274	3243.63	2273.43	36816.8	3645.49	443.837	0	0	0	0	9.65882	48969.3	3542.07	1215.9	4797.99	2361.86	40959.1	6482.08	32122.6	4388.82	2065.84	0
THA	1.72199e+06	197657	16042.4	87146.9	89920.2	91384	169406	26995.5	194875	69289.6	0	3912.5	2.66862e+06	1.05248e+06	224254	65751.9	99133	329511	175917	347704	200545	56247.9	69289.6	0	3912.5	2.62474e+06	752381	101754	10679.1	44619.2	49128.4	65780	144761	22493.7	97936.1	41825.8	0	9133.82	1.34049e+06	437488	87275.3	20497.2	41867.6	106708	86999.1	218008	65067.7	24575.3	41825.8
TJK	2667.94	35870.2	6541.65	0	106101	0	13.0195	497.912	1012.41	26.3005	0	12.0878	152742	14675.7	38954.8	13371.5	1805.47	107501	3248.57	36426.6	21009.7	5892.71	26.3005	0	12.0878	242924	348.791	3657.81	782.219	0	14455.6	0	5.27172	64.5411	114.296	4.80847	0	3.41901	19436.8	2935.2	5047.44	2660.96	401.136	15854.8	1039.52	22839.1	6816.7	2574.59	4.80847
TKM	72889.4	7716.11	8676.86	0	741527	6201.81	0	0	0	0	0	48.7443	837060	62415.5	12900.6	11758.8	1344.17	533280	6711.45	25268.6	14574.1	4087.69	0	0	48.7443	672390	10241.4	1454.17	456.25	0	49951.6	726.631	0	0	0	0	0	20.8242	62850.9	9352.82	2313.35	1716.87	322.561	37988	1286.65	15843.2	4728.64	1785.95	0
TLS	0	0	149100	0	115767	6124.1	104492	0	0	0	0	464.696	375948	2465.26	2077.65	122476	322.429	105060	6046.89	5455.26	3146.42	882.495	0	0	464.696	248396	0	0	110857	0	96673.4	6417.32	182156	0	0	0	0	2142.53	398247	621.543	353.246	90490.4	80.2114	85682.6	5842.45	3420.4	1020.87	385.571	0
TTO	0	180170	0	0	940963	0	0	1.02033e+06	0	219608	0	0	2.36107e+06	7592.93	164894	37855.2	7875.97	878426	4391.52	9707.91	12836.9	6351.85	219608	0	0	1.34954e+06	0	6397.09	0	0	43618.6	0	0	52848.6	0	17702.9	0	0	120567	1890.9	8115.94	5299.57	2958.13	56332.7	1572.6	6323.6	6894.98	1549.83	17702.9
TUN	2123.7	16782.7	243.808	2183.35	4180.11	675.629	6436.37	1261.2	0	0	0	324.963	34211.8	28326.5	28172.9	31959.7	3845.75	32772.2	7223.28	51753.1	17878.1	3237.47	0	0	324.963	205494	2148.61	11642.9	179.503	1513.56	3680.21	542.858	4265.37	863.217	0	0	0	730.783	25567	7761.17	11656.3	8837.23	2223.22	17119.1	5957.01	57100.6	7801.5	3672.2	0
TUR	2.63454e+06	3.92365e+06	1.96121e+06	960164	7.52104e+06	358758	3.06864e+06	13243.1	116125	19568.6	0	17559.8	2.05945e+07	2.28061e+06	3.38409e+06	1.70901e+06	1.01488e+06	8.46856e+06	432331	2.85889e+06	146111	135763	19568.6	0	17559.8	2.04674e+07	211342	273718	200970	93772.7	698102	46684.7	385334	2412.55	56957.1	2079.46	0	8597.5	1.97997e+06	211038	254439	193447	100184	756549	61265.2	436385	49442.1	60327	2079.46
TWN	2.29727e+06	0	0	655175	490600	337080	0	0	0	0	0	3272.02	3.7834e+06	2.36104e+06	161099	111551	587699	985800	505329	301732	220624	44365.8	0	0	3272.02	5.28251e+06	59192.5	0	0	20315	66026.9	54623.3	0	0	0	0	0	1031.89	201190	103158	29046.4	25875.2	31229	199283	102091	182888	100118	18366.6	0
TZA	163138	2823.89	945475	147471	3.83635e+06	426087	900682	2454.71	498.902	232.127	0	1692.63	6.42691e+06	169559	27546.2	925931	135517	3.48809e+06	398282	201893	69743.8	12629.6	232.127	0	1692.63	5.43111e+06	96734.7	2556.41	837505	142851	2.98346e+06	536846	1.90205e+06	2303.87	517.303	46.101	0	9504.48	6.51438e+06	89981.3	7532.22	797513	128113	2.67997e+06	493986	222754	30434.2	14325.5	46.101
UGA	25838.5	0	107252	874.065	442528	252539	22042.8	0	2.08063	0	0	644.395	851722	43658.9	11555.4	120704	4878.53	488684	251730	146225	50513.5	9147.28	0	0	644.395	1.12774e+06	5282.33	0	67466	841.307	302039	250583	50540.6	0	85.3348	0	0	1959.57	678797	9512.22	3366.46	66924	2364.53	317421	248020	161334	22042.6	10375.6	0
UKR	970.308	2622.6	186632	168.89	76224.9	2725.42	155555	128253	52.3591	342.605	0	1427.74	554975	94230.8	55670.3	184878	14574.4	279656	19963.8	305307	55441.5	13825.8	342.605	0	1427.74	1.02532e+06	812.173	1916.45	9406.22	155.303	9880.32	215.399	31974.4	7914.7	32.6517	93.0272	0	1676	64076.7	23528.7	13887.8	30806.1	2776.01	47176.2	5694.12	40936.3	10305.6	4011.68	93.0272
URY	35814.4	8312.12	19.6997	264355	80007.1	635.821	22894.9	7754.18	17391	102.777	0	82.21	437369	20212.3	18959.8	27465	57445.7	99156.9	2913.74	24893.1	32916.4	16287.5	102.777	0	82.21	300436	60091	14203.1	38.6668	448066	150123	1408.95	41760.3	20327.3	30740.9	159.263	0	719.327	767638	13606.6	7667.85	8098.66	81038.3	56275.5	1620.04	16215.1	17680.2	3974.08	159.263
USA	1.12098e+06	56156.6	1.03517e+06	439059	4.28866e+06	1.47165e+06	127420	29413.7	3708.16	117936	0	24809.1	8.71497e+06	3.78911e+06	2.67002e+06	3.41638e+06	1.67022e+06	1.15157e+07	2.54307e+06	3.5551e+06	3.26582e+06	1.18622e+06	117936	0	24809.1	3.37544e+07	189436	10647.6	128652	67542.5	877629	85971.9	270375	1719.69	4097.66	10515.5	0	25380.5	1.67197e+06	886374	594949	988726	559297	3.28529e+06	484214	2.33155e+06	1.36732e+06	369619	10515.5
UZB	3203.68	173.407	5498.32	115051	334422	824.306	0	0	49170.2	0	0	10.5174	508353	37870	34087.5	23316.7	109214	365467	13690.3	140899	81266.2	22793.2	0	0	10.5174	828615	578.262	17.5442	463.181	14760.1	53007.8	288.674	0	0	6813.2	0	0	6.64088	75935.4	8454.17	5860.12	4985.52	14733.4	61578	4396.98	88342.6	26367.2	9958.58	0
VCT	0	1.36941e+06	860280	0	0	0	0	0	0	0	0	3675.26	2.23336e+06	673.953	893408	552028	1857.59	11048.1	258.483	813.979	1076.33	532.583	0	0	3675.26	1.46537e+06	0	88197.4	62326.9	0	0	0	0	0	0	0	0	1712.98	152237	129.146	57578.4	40248.6	280.539	2104.23	119.613	530.215	578.123	129.948	0
VEN	177641	47105.1	566805	259244	1.24184e+07	223679	2898.84	1.68835e+06	0	76324.3	0	20409.7	1.54808e+07	211853	127890	688338	332146	1.30275e+07	233772	200487	265105	131178	76324.3	0	20409.7	1.5315e+07	74709.7	56925.4	173657	68063.8	4.73973e+06	162249	3245.44	966707	0	23618.4	0	40933.8	6.30984e+06	83621.2	63929.4	212083	89771	4.94128e+06	161174	130594	142394	32006.9	23618.4
VNM	337841	124169	17085.4	62444.6	82469.1	84043.6	414710	0	280381	0	0	143.393	1.40329e+06	437545	345301	78338.4	88455	336899	155192	448060	258427	72482.5	0	0	143.393	2.22084e+06	197762	112958	19564.8	49870	111021	116218	1.04331e+06	0	395469	0	0	798.963	2.04698e+06	187828	118828	30394.2	52245.3	157192	127433	280930	83847.9	31668.3	0
VUT	0	0	340790	0	0	0	0	0	0	0	0	0	340790	1000.63	734.549	87820.8	137.941	5220.31	414.905	1112.7	641.769	180.001	0	0	0	97263.6	0	0	58722.4	0	0	0	0	0	0	0	0	0	58722.4	249.878	107.296	15152.3	33.6192	603.334	81.9882	697.652	208.225	78.6442	0
WSM	0	0	0	0	0	0	0	0	0	0	0	0	0	1017.22	642.033	1762.59	296.444	2013.81	433.082	956.235	551.525	154.69	0	0	0	7827.63	0	0	0	0	0	0	0	0	0	0	0	0	0	244.739	138.486	349.621	64.1831	362.173	96.7248	599.551	178.945	67.5854	0
YEM	8683.59	0	56355.3	0	927524	2782.11	0	0	0	0	0	90.1332	995436	74834.8	38849	84641.7	11697.6	899966	23107.4	89733.7	117078	35862.8	0	0	90.1332	1.37586e+06	3168.75	0	22512.7	0	313600	804.806	0	0	0	0	0	82.3888	340169	20241.8	8953.27	29677.3	3237.89	318883	10940.4	43848.7	41157.2	10127.3	0
YUG	0	0	0	0	0	0	0	0	0	0	0	0	0	808.003	745.653	424.082	225.723	2906.38	164.882	6510.84	1182.32	294.843	0	0	0	13262.7	0	0	0	0	0	0	0	0	0	0	0	0	0	141.98	126.227	132.896	28.519	295.975	40.1602	872.989	219.772	85.5512	0
ZAF	929957	7.66946e+06	5.34939e+06	952320	1.32897e+08	4.11035e+06	7.9152e+06	7.93795e+06	443.148	112960	0	87228.6	1.67962e+08	804046	6.27125e+06	4.52976e+06	901333	1.22527e+08	3.86363e+06	5.48255e+06	5.46084e+06	17343.7	112960	0	87228.6	1.50058e+08	95002.7	160693	125007	185396	3.56881e+06	171327	189407	200867	122.309	5462.6	0	33263.1	4.73536e+06	110533	145316	120553	177579	3.36412e+06	179955	201124	159491	7308.17	5462.6
ZMB	0	0	38072	0	760645	91895.2	107757	104.015	0	2.35948	0	37.1142	998512	7851.57	41679.5	68481.2	2212.93	778640	92981	61740.9	21328.4	3862.27	2.35948	0	37.1142	1.07882e+06	0	0	29797.5	0	580359	71063.1	188207	362.515	0	2.37218	0	84.7536	869876	1988.46	2231.11	30084	765.923	545353	71314.3	68120.4	9307.1	4380.9	2.37218
ZWE	0	0	15693.4	0	280012	11507.2	66005.8	0	0	3.99939	0	0.923294	373223	7631.17	12788	30997.1	2065.27	312649	18619.6	66289.3	22899.6	4146.8	3.99939	0	0.923294	478090	0	0	17719.2	0	145601	15410.5	26180.1	0	0	4.51348	0	4.75883	204920	1914.22	1830.76	20598.9	740.454	147577	20641	73138.8	9992.75	4703.64	4.51348
[truncated: 107 more columns]

[truncated: 4 more sheets: Table S10, Table S11, Table S12, Table S13]
